# Supplementary material for: A molecular signature of lung-resident CD8+ T cells elicited by subunit vaccination
Source: Sci Rep. 2022 Nov 9;12:19101. doi: 10.1038/s41598-022-21620-7 (PMC9645351; doi:10.1038/s41598-022-21620-7)
Supplement: Supplementary file 2 — Supplementary Information 2. [file 41598_2022_21620_MOESM2_ESM.xlsx]

## Sheet: TABLE S2--MV Tem vs IST Trm
Category	ID	Description	Count	GeneRatio	BgRatio	pvalue	p.adjust	geneID
BIOLOGICAL PROCESSES	GO:0007186	G-protein coupled receptor signaling pathway	42	42/347	327/12229	1.27867e-16	4.80778e-13	Apoe/Plcd1/Ccl9/Itgb3/Spns3/C3/Rgs16/Xcl1/Calca/Rgs10/Adgrg1/Pth1r/Mgll/Ramp1/Ccr3/Dagla/Lrrk2/Adgrl3/Tgm2/Gpr34/Lrp1/Spns2/Ramp3/Gpr45/Cmklr1/Adrbk2/Adgrd1/S1pr5/S1pr1/Ccr4/Cxcr6/Prex2/Grm5/Glp2r/Cxcr3/Plcb1/Adgrf5/Ptafr/Gnai1/Adra2b/Olfr60/Adgrg3
	GO:0048514	blood vessel morphogenesis	34	34/347	302/12229	5.55492e-12	1.04432e-08	Cd36/Apoe/Hdac9/Plcd1/Stard13/Sparc/Ahr/Ace/Itgb3/Enpp2/C3/Adam8/Nrp2/Col3a1/Fn1/Ddah1/Tgfbr3/Col4a2/Adgrg1/Myo1e/Lama1/Ramp1/Ccr3/Smad6/Lrg1/Notch3/Rbpj/Thbs1/Lrp1/Esm1/S1pr1/ Cxcr3/Adra2b/Myo18b
	GO:0040012	regulation of locomotion	42	42/347	487/12229	1.03819e-10	7.80722e-08	Cdh1/Col1a1/Itga3/Apoe/Gab2/Hdac9/Stard13/Sdc4/Sparc/Lama2/Ace/Itgb3/Enpp2/Arap3/Adam8/Col3a1/Fn1/Xcl1/Sell/Sema6d/ Lmna/Tgfbr3/Adgrg1/Lama1/Lrrk2/Ctnna1/Rbpj/Thbs1/Lrp1/Sema3d/Cmklr1/Reln/S1pr1/Epcam/Ccr4/Grm5/Cxcr3/Plcb1/Epha3/Ptafr/Adgrg3/Spint2
	GO:0006954	inflammatory response	29	29/347	329/12229	6.02021e-08	1.74123e-05	Axl/Apoe/Hdac9/Cybb/Ccl9/Il13/Ace/Tnfsf11/C3/Lta/Scgb1a1/ Tnfrsf25/Adam8/Fn1/Cfh/Xcl1/Fcgr2b/Calca/Hp/Mgll/Ccr3/Tgm2/ Rbpj/Thbs1/Ctla2a/Ccr4/Cxcr6/Cxcr3/Ptafr
	GO:0030155	regulation of cell adhesion	33	33/347	411/12229	6.79312e-08	1.82444e-05	Cdh1/Col1a1/Itga3/Cd36/Bmp7/Cd83/Sdc4/Rac3/Lama2/Itgb3/ Tnfsf11/Enpp2/Smoc2/Scgb1a1/Adam8/Ctla4/Fn1/Xcl1/Dtx1/Calca/Gpm6b/Adgrg1/Lama1/Tgm2/Rbpj/Thbs1/Ctla2a/S1pr1/Epcam/Epha3/Ptafr/Spock2/Spint2
	GO:0030198	extracellular matrix organization	15	15/347	112/12229	5.95443e-07	0.000139929	Col1a1/Cd36/Itgb3/App/Smoc2/Col3a1/Fn1/Apbb2/Col1a2/Gpm6b/Myo1e/Tnxb/Csgalnact1/Spock2/Spint2
	GO:0018149	peptide cross-linking	6	6/347	16/12229	3.14713e-06	0.0006228	Col3a1/Fn1/Bgn/Tgm2/Thbs1/Spock2
	GO:0050877	neurological system process	30	30/347	431/12229	5.36041e-06	0.000959769	Cdh1/Col1a1/Itga3/Cd36/Lpo/Rac3/Ace/Asic2/Amph/Nefl/App/Pard3/Lrat/Lrig1/Tjp1/Calca/Aff2/Mgll/Cntnap2/Reln/Ncmap/Prrt2/Tmie/Grm5/Plcb1/Nav2/Dlg2/Ptafr/Olfr60/Csmd1
	GO:0006897	endocytosis	25	25/347	349/12229	2.05881e-05	0.00297735	Axl/Cd36/Apoe/Amph/Sftpa1/App/Itsn1/C3/Pard3/Fcgr2b/Sgip1/ Ptpn5/Myo1e/Ramp1/Eef2k/Sh3bp4/Lrrk2/Tgm2/Thbs1/Lrp1/Ramp3/Adrbk2/Ldlrad3/Lrp1b/Dock1
	GO:0003025	regulation of systemic arterial blood pressure by baroreceptor feedback	3	3/347	3/12229	2.26547e-05	0.0030422	Asic2/Calca/Nav2
	GO:0007229	integrin-mediated signaling pathway	9	9/347	57/12229	2.90655e-05	0.00341519	Itga3/Gab2/Itgae/Itgb3/Col3a1/Cdh17/Ctnna1/Txk/Itgad
	GO:0035150	regulation of tube size	10	10/347	77/12229	6.01746e-05	0.00614869	Apoe/Ahr/Ace/Asic2/Tgfbr3/Kcnj8/Calca/Smad6/Ptafr/Adra2b
	GO:0008285	negative regulation of cell proliferation	26	26/347	396/12229	6.2141e-05	0.00614869	Cdh1/Apoe/Ndrg1/Bmp7/Sparc/Alox8/Mtss1/Lta/Scgb1a1/Ctla4/ Xcl1/Fcgr2b/Lmna/Tgfbr3/Hpgds/Adgrg1/Pth1r/Sh3bp4/Smad6/ Spry1/Ctnna1/Rbpj/Thbs1/Cxcr3/Nell1/Spint2
	GO:0007167	enzyme linked receptor protein signaling pathway	29	29/347	470/12229	7.1836e-05	0.00636225	Itga3/Axl/Gab2/Bmp7/Itgb3/App/Nrp2/Col3a1/Tgfbr3/Col1a2/Myo1e/Smad6/Lrg1/Spry1/Gdf7/Pmepa1/Rbpj/Thbs1/Lrp1/Esm1/Pid1/Myof/Rasl11b/Plcb1/Epha3/Ptprt/Txk/Afp/Adra2b
	GO:0001822	kidney development	13	13/347	129/12229	7.48643e-05	0.00636225	Itga3/Bmp7/Ahr/Ace/Itgb3/Mtss1/Myo1e/Fras1/Lrrk2/Spry1/Gcnt1/Pkhd1/Pbx1
	GO:0048729	tissue morphogenesis	24	24/347	357/12229	8.27518e-05	0.00636225	Cdh1/Bmp7/Stard13/Sdc4/Ahr/Mtss1/Adam8/Pard3/Nrp2/Col3a1/Tgfbr3/Lama1/Fras1/Spry1/Gdf7/Tgm2/Gcnt1/Rbpj/Ankrd6/S1pr1/Pbx1/Aldh1a1/Myl3/Spint2
	GO:0006959	humoral immune response	9	9/347	65/12229	8.46043e-05	0.00636225	Cd83/App/C3/Lta/Cfh/Fcgr2b/Rbpj/Spns2/C4b
	GO:0008277	regulation of G-protein coupled receptor protein signaling pathway	9	9/347	65/12229	8.46043e-05	0.00636225	Itgb3/C3/Mgll/Ramp1/Lrrk2/Ramp3/Adrbk2/Grm5/Plcb1
	GO:0051482	positive regulation of cytosolic calcium ion concentration involved in phospholipase C-activating G-protein coupled signaling pathway	3	3/347	4/12229	8.87065e-05	0.00651396	Plcd1/Tgm2/S1pr1
	GO:0048771	tissue remodeling	11	11/347	98/12229	0.0001011	0.00703957	Axl/Ahr/Itgb3/Tnfsf11/Adam8/Tgfbr3/Pth1r/Tgm2/Inpp4b/Rbpj/ S1pr1
	GO:0035418	protein localization to synapse	5	5/347	18/12229	0.000112894	0.00771787	Dlgap1/Nphs1/Asic2/Reln/Dlg2
	GO:0060732	positive regulation of inositol phosphate biosynthetic process	3	3/347	5/12229	0.000217093	0.011661	Plcd1/Pth1r/Ptafr
	GO:0019369	arachidonic acid metabolic process	4	4/347	12/12229	0.000263278	0.0133774	Alox8/Mgll/Dagla/Cyp2f2
	GO:0070613	regulation of protein processing	7	7/347	46/12229	0.000287625	0.0135203	Cdh1/C3/Cfh/Lrrk2/Thbs1/Ctla2a/Ldlrad3
	GO:1903317	regulation of protein maturation	7	7/347	46/12229	0.000287625	0.0135203	Cdh1/C3/Cfh/Lrrk2/Thbs1/Ctla2a/Ldlrad3
	GO:0034329	cell junction assembly	11	11/347	111/12229	0.000307757	0.0136851	Cdh1/Sdc4/Ace/Itgb3/Enpp2/Pard3/Fn1/Gpm6b/Ctnna1/Epha3/Tns1
	GO:0034762	regulation of transmembrane transport	17	17/347	231/12229	0.000318735	0.0136851	Cybb/Il13/Ace/Itgb3/Asic2/Xcl1/Azin2/Kcnj8/Lrrk2/Thbs1/Reln/ Cxcr3/Tmem37/Plcb1/Ptafr/Kcnc1/Cttnbp2nl
	GO:0035640	exploration behavior	4	4/347	14/12229	0.000508956	0.0184007	Itga3/Ptpn5/Lrrk2/Lsamp
	GO:0002683	negative regulation of immune system process	18	18/347	264/12229	0.000538694	0.0191084	Clec2g/Axl/Cd200/Scgb1a1/Adam8/Ctla4/Col3a1/Pdcd1/Xcl1/Fcgr2b/Dtx1/Tmem176b/Inpp4b/Thbs1/Klre1/Plcb1/Adgrf5/Klrb1b
	GO:0019934	cGMP-mediated signaling	3	3/347	7/12229	0.000728203	0.0226285	Cd36/Apoe/Thbs1
	GO:0000165	MAPK cascade	25	25/347	439/12229	0.000746467	0.0230059	Cd36/Apoe/Zak/Nphs1/Bmp7/Ccl9/Itgb3/Tnfsf11/C3/Tnfrsf25/Adam8/Fn1/Xcl1/Ptpn5/Tnxb/Ccr3/Lrrk2/Spry1/Gdf7/Thbs1/Ankrd6/Pkhd1/Grm5/Plcb1/Adra2b
	GO:0008037	cell recognition	7	7/347	54/12229	0.000783821	0.0235773	Clgn/Cd36/Cadm3/Cd200/App/Cntnap2/Epha3
	GO:0060560	developmental growth involved in morphogenesis	12	12/347	145/12229	0.000864389	0.024745	Apoe/Ahr/App/Nrp2/Fn1/Sema6d/Rasal1/Mgll/Spry1/Sema3d/ S1pr1/Tpbgl
	GO:0030204	chondroitin sulfate metabolic process	4	4/347	16/12229	0.000884688	0.0248241	Bgn/Csgalnact1/Chst7/Spock2
	GO:0003376	sphingosine-1-phosphate signaling pathway	3	3/347	8/12229	0.00114067	0.0297843	Spns3/Spns2/S1pr1
	GO:0090520	sphingolipid mediated signaling pathway	3	3/347	8/12229	0.00114067	0.0297843	Spns3/Spns2/S1pr1
	GO:0042551	neuron maturation	5	5/347	29/12229	0.00121078	0.0309697	Rac3/App/Lrrk2/Cntnap2/Dlg2
	GO:0009410	response to xenobiotic stimulus	5	5/347	30/12229	0.0014196	0.0330083	As3mt/Lpo/Arnt2/Ahr/Cyp2f2
	GO:0051354	negative regulation of oxidoreductase activity	4	4/347	18/12229	0.00142217	0.0330083	Il13/Gzma/Hp/Lrrk2
	GO:0048661	positive regulation of smooth muscle cell proliferation	7	7/347	60/12229	0.00147843	0.0337371	Il13/Itgb3/Tgm2/Notch3/Rbpj/S1pr1/Ptafr
	GO:0007264	small GTPase mediated signal transduction	21	21/347	363/12229	0.00160868	0.0356376	Itga3/Apoe/Rac3/Itsn1/Arap3/Col3a1/Rasal1/Col1a2/Adgrg1/Mras/Rasgrp2/Lrrk2/Spry1/Rap1gap2/Reln/Prex2/Cdc42ep1/Rasl11b/Agap1/Dock1/Kndc1
	GO:0002705	positive regulation of leukocyte mediated immunity	8	8/347	78/12229	0.00161301	0.0356376	Gab2/Il13/C3/Lta/Xcl1/Klrb1c/Klre1/Ptafr
	GO:0043030	regulation of macrophage activation	4	4/347	19/12229	0.0017615	0.0365925	Il13/Cd200/Thbs1/Adgrf5
	GO:0001503	ossification	15	15/347	224/12229	0.00183456	0.0371515	Col1a1/Bmp7/Tnfsf11/Mtss1/Lmna/Tgfbr3/Calca/Gpm6b/Pth1r/Csgalnact1/Rbpj/S1pr1/Pbx1/Nell1/Dhrs3
	GO:0006869	lipid transport	12	12/347	161/12229	0.00212782	0.0420663	Cd36/Apoe/Ace/Itgb3/Spns3/Tnfsf11/Lrat/Stard10/Thbs1/Lrp1/Spns2/Osbpl10
	GO:0018199	peptidyl-glutamine modification	2	2/347	3/12229	0.00236338	0.0421152	Qpct/Tgm2
	GO:0032354	response to follicle-stimulating hormone	2	2/347	3/12229	0.00236338	0.0421152	Tgfbr3/Epha3
	GO:0033693	neurofilament bundle assembly	2	2/347	3/12229	0.00236338	0.0421152	Nefm/Nefl
	GO:0045110	intermediate filament bundle assembly	2	2/347	3/12229	0.00236338	0.0421152	Nefm/Nefl
	GO:0071926	endocannabinoid signaling pathway	2	2/347	3/12229	0.00236338	0.0421152	Mgll/Dagla
	GO:0045981	positive regulation of nucleotide metabolic process	7	7/347	66/12229	0.00257959	0.0452756	Apoe/Calca/Ramp1/Adgrd1/Pid1/Cxcr3/Lexm
	GO:1900544	positive regulation of purine nucleotide metabolic process	7	7/347	66/12229	0.00257959	0.0452756	Apoe/Calca/Ramp1/Adgrd1/Pid1/Cxcr3/Lexm
	GO:0006638	neutral lipid metabolic process	7	7/347	67/12229	0.002812	0.0469917	Cd36/Apoe/Lpin1/C3/Mgll/Tnxb/Dagla
	GO:0006639	acylglycerol metabolic process	7	7/347	67/12229	0.002812	0.0469917	Cd36/Apoe/Lpin1/C3/Mgll/Tnxb/Dagla
	GO:0031214	biomineral tissue development	7	7/347	67/12229	0.002812	0.0469917	Col1a1/Bmp7/Mtss1/Gpm6b/Pth1r/S1pr1/Nell1
	GO:0001816	cytokine production	22	22/347	406/12229	0.00283943	0.0472401	Axl/Cd36/Cd83/Il13/Alox8/C3/Lta/Scgb1a1/Adam8/Fn1/Xcl1/Fcgr2b/Adgrg1/Rbpj/Thbs1/Cmklr1/Cxcr3/Klre1/Plcb1/Txk/Klf2/Ptafr
	GO:0007156	homophilic cell adhesion via plasma membrane adhesion molecules	5	5/347	35/12229	0.00288017	0.0474976	Cdh1/Cadm3/Cd200/Cdh17/Ptprt
CELLULAR COMPONENTS	GO:0009986	cell surface	45	45/356	434/12363	5.56977e-14	2.07195e-11	Cdh1/Itga3/Axl/Cd36/Apoe/Itgae/Cd83/Sdc4/Sparc/Il13/Ace/Itgb3/Cd200r1/App/Adam8/Ctla4/Pdcd1/Sell/Fcgr2b/Slc7a11/Ptgfrn/Cdh17/Tgfbr3/Klrb1f/Klrb1c/Tjp1/Bgn/Ramp1/Cntnap2/Thbs1/Ramp3/ S1pr1/Epcam/Ccr4/Cxcr3/Klre1/Clec12a/Ptprt/Adgrf5/Kcnc1/Klra7/Thbd/Ly6c1/Klrb1b/Klra4
	GO:0005887	integral component of plasma membrane	40	40/356	484/12363	1.66587e-09	2.06568e-07	Itga3/Cadm3/Itgae/Nphs1/Cybb/Sgcd/Itgb3/Asic2/Enpp2/Cd200/ Tnfrsf25/Adam8/Fcgr2b/Sema6d/Cdh17/Tgfbr3/Kcnj8/Klrb1c/Pth1r/Kcnk1/Slc2a13/Adgrl3/Notch3/Cntnap2/Gpr34/Lrp1/Ncmap/Grm5/Klre1/Sgms2/Epha3/Dlg2/Ptafr/Gpc6/Adra2b/Kcnc1/Adgrg3/Itgad/Thbd/Klrb1b
	GO:0031012	extracellular matrix	22	22/356	167/12363	2.4666e-09	2.29393e-07	Col1a1/Apoe/Bmp7/Sparc/Lama2/Smoc2/Col3a1/Fn1/Tgfbr3/Col1a2/Bgn/Col4a2/Lama1/Tnxb/Fras1/Tgm2/Thbs1/Reln/Nav2/Spock2/Gpc6/Tpbgl
	GO:0044304	main axon	9	9/356	41/12363	1.90856e-06	9.11654e-05	Cdh1/App/Pard3/Mgll/Dagla/Cntnap2/Ncmap/Dlg2/Kcnc1
	GO:0072562	blood microparticle	8	8/356	50/12363	8.14976e-05	0.00205983	Apoe/C3/Fn1/Cfh/Afm/Hp/Tmprss13/C4b
	GO:0005913	cell-cell adherens junction	7	7/356	43/12363	0.000203992	0.0047428	Cdh1/Ndrg1/Cadm3/Cd200/Pard3/Tjp1/Ctnna1
	GO:0005791	rough endoplasmic reticulum	7	7/356	48/12363	0.00041201	0.00901574	Cybb/Sftpa1/App/Scgb1a1/Slc7a11/Lrat/Lyz2
	GO:0097449	astrocyte projection	3	3/356	9/12363	0.00174773	0.0309597	App/Adgrg1/Grm5
	GO:0016012	sarcoglycan complex	2	2/356	3/12363	0.00243341	0.0393577	Sgcd/Sgcz
	GO:0005771	multivesicular body	4	4/356	21/12363	0.00274378	0.0425286	Sftpa1/Lrat/Lrrk2/Sftpb
	GO:0043220	Schmidt-Lanterman incisure	3	3/356	11/12363	0.00328886	0.0469042	Cdh1/Pard3/Ncmap
	GO:0042383	sarcolemma	8	8/356	87/12363	0.00353042	0.0469042	Cd36/Lama2/Sgcd/Kcnj8/Rtn2/Bgn/Sgcz/Kcnn2
MOLECULAR FUNCTIONS	GO:0004930	G-protein coupled receptor activity	21	21/341	138/12174	2.32339e-10	1.37981e-07	Adgrg1/Pth1r/Ramp1/Ccr3/Adgrl3/Gpr34/Gpr45/Cmklr1/Ccr8/Adgrd1/S1pr5/S1pr1/Ccr4/Cxcr6/Grm5/Glp2r/Cxcr3/Adgrf5/Ptafr/Adra2b/ Adgrg3
	GO:0099600	transmembrane receptor activity	34	34/341	356/12174	3.5654e-10	1.37981e-07	Axl/Il9r/Asic2/Tnfrsf25/Nrp2/Il18rap/Tgfbr3/Kcnj8/Adgrg1/Pth1r/Kcnk1/Ramp1/Ccr3/Adgrl3/Gpr34/Gpr45/Cmklr1/Ccr8/Adgrd1/S1pr5/ S1pr1/Ccr4/Cxcr6/Grm5/Glp2r/Cxcr3/Klre1/Epha3/Adgrf5/Ptafr/Adra2b/Olfr60/Adgrg3/Thbd
	GO:0005539	glycosaminoglycan binding	15	15/341	78/12174	3.32905e-09	6.44171e-07	Apoe/Bmp7/App/Smoc2/Nrp2/Fn1/Cfh/Tgfbr3/Bgn/Tnxb/Thbs1/Nav2/Nell1/Spock2/Tpbgl
	GO:0050839	cell adhesion molecule binding	17	17/341	108/12174	7.34877e-09	9.06305e-07	Cdh1/Itga3/Ndrg1/Cadm3/Itgb3/Cd200/Adam8/Col3a1/Fn1/Sell/Cdh17/Ctnna1/Thbs1/Esm1/Epcam/Amica1/Ptprt
	GO:0005509	calcium ion binding	28	28/341	291/12174	1.17777e-08	1.1395e-06	Cdh1/S100a4/Clgn/Plcd1/Sparc/Alox8/Enpp2/Itsn1/Smoc2/Adam8/Galnt3/Cdh17/Hpgds/Tbc1d9/Necab2/Rasgrp2/Eef2k/Adgrl3/Tgm2/Notch3/Thbs1/Lrp1/Lrp1b/Plcb1/Nell1/Spock2/Myl3/Thbd
	GO:0008289	lipid binding	29	29/341	392/12174	1.80265e-06	0.000155028	Axl/Cd36/Apoe/Gab2/Plcd1/Stard13/Cadps2/Alox8/Amph/C3/Arap3/Pard3/Sell/Lrat/Sgip1/Stard10/Myo1e/Lama1/Mgll/Inpp4b/Thbs1/Osbpl10/Sestd1/S1pr1/Myof/Plcb1/Wdfy4/Agap1/Ptafr
	GO:0030246	carbohydrate binding	16	16/341	148/12174	3.85772e-06	0.000298587	Clec2g/Enpp2/Sell/Galnt3/Klrg1/Klrb1f/Klra5/Klrb1c/Klrb1a/Adgrl3/Clec12a/Klra6/Klra7/C4b/Klrb1b/Klra4
	GO:0050840	extracellular matrix binding	7	7/341	26/12174	5.2863e-06	0.000371963	Itga3/Sparc/Itgb3/Bgn/Adgrg1/Thbs1/Spock2
	GO:0005201	extracellular matrix structural constituent	5	5/341	14/12174	2.7219e-05	0.0014045	Col1a1/Col3a1/Col1a2/Col4a2/Lama1
	GO:0030695	GTPase regulator activity	17	17/341	204/12174	6.04529e-05	0.00246266	Stard13/Depdc1b/Arap3/Rgs16/Rasal1/Rgs10/Tbc1d9/Tbc1d4/Sh3bp4/Lrrk2/Rap1gap2/Tbc1d16/Prex2/Cdc42ep1/Plcb1/Agap1/Dock1
	GO:0005160	transforming growth factor beta receptor binding	6	6/341	29/12174	0.000127238	0.00447646	Bmp7/Tgfbr3/Smad6/Lrg1/Gdf7/Rasl11b
	GO:0015026	coreceptor activity	4	4/341	11/12174	0.000170775	0.00574695	Tgfbr3/Ramp1/Ramp3/Cxcr6
	GO:0048407	platelet-derived growth factor binding	3	3/341	5/12174	0.000208915	0.00654568	Col1a1/Col3a1/Col1a2
	GO:0001968	fibronectin binding	4	4/341	16/12174	0.000842817	0.0210432	Itga3/Sdc4/Itgb3/Thbs1
	GO:0001664	G-protein coupled receptor binding	11	11/341	136/12174	0.00152544	0.0357786	Ccl9/Ace/C3/Xcl1/Calca/Ramp1/Adrbk2/S1pr1/Grm5/Sftpb/Gnai1
	GO:0045295	gamma-catenin binding	3	3/341	10/12174	0.00225787	0.0489632	Cdh1/Ctnna1/Ptprt
	GO:0016712	oxidoreductase activity, acting on paired donors, with incorporation or reduction of molecular oxygen, reduced flavin or flavoprotein as one donor, and incorporation of one atom of oxygen	2	2/341	3/12174	0.00230348	0.0489632	Cyp2s1/Cyp2f2
	GO:0070051	fibrinogen binding	2	2/341	3/12174	0.00230348	0.0489632	Itgb3/Thbs1

## Sheet: TABLE S3--IST Trm vs SPL Tm
Category	ID	Description	Count	GeneRatio	BgRatio	pvalue	p.adjust	geneID
BIOLOGICAL PROCESSES	GO:0007186	G-protein coupled receptor signaling pathway	54	54/696	327/12229	9.33105e-13	4.61047e-09	Glra1/Apoe/Gnat2/Vipr2/Gast/Nmbr/Rgs9/Itgb3/Ccl1/Spns3/Chga/Syk/Adcy4/C3/Rgs2/Rgs16/Ghrh/Tas1r1/Calca/Adgrg1/Bcar1/Mgll/Ramp1/Lrrk2/Hrh4/Adgrl3/Kcnk2/Tgm2/Adgrg6/Ptger3/Gpr34/Lrp1/Spns2/Ramp3/Fzd7/Gpr45/Adgrd1/S1pr5/Cxcr4/Chrm3/Prex2/Glp2r/Plcb1/Cntn2/Adgrf5/Ptafr/Gnai1/Cxcl2/Adra2b/Olfr60/Adgrg3/Sphk1/Adgrv1/Mc1r
	GO:0048514	blood vessel morphogenesis	49	49/696	302/12229	2.12622e-11	3.59595e-08	Ngfr/Spi1/Cd36/Apoe/Hif3a/Aqp1/Hdac9/Hspb1/Wnt11/Stard13/Sparc/Ahr/Ptprb/Meis1/Ace/Itgb3/Plcd3/Syk/Fgf9/Enpp2/Vegfa/C3/Adam8/Col3a1/Fn1/Il1b/Ddah1/Tgfbr3/Flt1/Tgfa/Col4a2/Adgrg1/Myo1e/Lama1/Ramp1/Smad6/Lrg1/Notch3/Thbs1/Lrp1/Stab1/Id1/Cxcr4/E2f8/Yap1/Col8a2/Fgf18/Adra2b/Sphk1
	GO:0009611	response to wounding	58	58/696	396/12229	2.18333e-11	3.59595e-08	Ngfr/Col1a1/Vwf/Cd36/Apoe/Aqp1/Hspb1/Tmprss6/Sdc4/Aoc3/Sdc1/Fkbp1b/Ace/Itgb3/Ccl1/Asic2/Itgb4/P2rx1/Syk/Cpb2/Tnfsf11/Nefl/Irg1/Wnt10b/C3/Tnf/Lta/Scgb1a1/Adam8/Pard3/Col3a1/Slc11a1/Fn1/Serpine2/Cfh/Fcgr2b/Il1b/Slc7a11/Il17rc/Nlrp3/Mgll/Tgm2/Susd4/F13a1/Il22ra2/Ptger3/Thbs1/Fzd7/Lyn/Ctla2a/Myof/Lamb2/Txk/S100a9/Fcgr3/Rgma/Thbd/Mir682
	GO:0050877	neurological system process	55	55/696	431/12229	1.25766e-08	7.7676e-06	Ngfr/Glra1/Cdh1/Col1a1/Lamb1/Cd36/Aqp1/Gnat2/Lpo/Slc1a4/Rgs9/Fkbp1b/Ace/Asic2/P2rx1/Aloxe3/Amph/Pde8b/Atp8a2/Nefl/Wnt10b/Tnf/Rin1/Mip/Pard3/Serpine2/Il1b/Lrat/B4galt2/Tas1r1/Atp2b2/Slc8a2/Tjp1/Calca/Aff2/Pde4a/Igdcc3/Mgll/Ndrg4/Cntnap2/Reln/Ncmap/Kcnj10/Prrt2/Plcb1/Lamb2/Cntn2/Prx/Rgs9bp/Ptafr/Olfr60/Csmd1/Adgrv1/Mc1r/Pak6
	GO:0000904	cell morphogenesis involved in differentiation	54	54/696	458/12229	2.45864e-07	8.67723e-05	Ngfr/Fer/Cdh1/Col1a1/Tiam1/Lamb1/Apoe/Efna2/Wnt11/Itgb3/Fam101b/Atp8a2/Nefm/Nefl/Enpp2/Ache/Vegfa/Nptx1/Pard3/Stau2/Fn1/Olfm1/Sema6d/Ell3/Ptprd/Crmp1/Tgfbr3/Atp2b2/Mgll/Antxr1/Ssh3/Prdm8/Lrrk2/Micall2/Gdf7/Sema3d/Matn1/Fzd7/Reln/Id1/Lrfn4/Cxcr4/Phldb1/Prex2/Lrrc4c/Epha3/Lamb2/Cntn2/Map6/Tubb3/Myadm/Cgn/Rgma/Kif5a
	GO:0007267	cell-cell signaling	53	53/696	453/12229	4.07746e-07	0.000125917	Ngfr/Fgf23/Glra1/Tiam1/Dlgap1/Cacnb3/Ppfia3/Lin7b/Aqp1/Hap1/Wnt11/Birc5/Fkbp1b/P2rx1/Pde8b/Fgf9/Tnfsf11/Wnt10b/Dhh/Tnf/Rin1/Stau2/Serpine2/Chrng/Cel/Il1b/Ghrh/Wnt2b/Slc6a9/Atp2b2/Slc8a2/Btk/Plat/Bmp8a/Mgll/Tnfsf9/Lrrk2/Hrh4/Ptger3/Ltbp4/Lyn/Stab1/Reln/Kcnj10/Chrm3/Mafa/Cntn2/Kcnn2/Gnai1/Adra2b/Sphk1/Selm/Prkcg
	GO:0007263	nitric oxide mediated signal transduction	7	7/696	11/12229	5.06839e-07	0.000137444	Cd36/Apoe/Mt2/Mt1/Thbs1/Mafa/Rasd1
	GO:0018149	peptide cross-linking	8	8/696	16/12229	9.05325e-07	0.000203328	Col3a1/Fn1/Bgn/Evpl/Tgm2/F13a1/Thbs1/Spock2
	GO:0034220	ion transmembrane transport	51	51/696	445/12229	1.26769e-06	0.000272333	Glra1/Slc5a5/Cacnb3/Aqp1/Hap1/Casq1/Slc9a5/Cybb/Jph2/Atp6v0a1/Slc1a4/Il13/Atp6v1c2/Fkbp1b/Ace/Itgb3/Asic2/P2rx1/Dapk1/Slc22a1/Mip/Slc11a1/Chrng/Slc7a11/Slc13a4/Kcnj8/Atp2b2/Slc8a2/Aqp9/Kcnk1/Slc38a8/Slc24a1/Lrrk2/Slc9a7/Kcnk2/Ptpn3/Ptger3/Thbs1/Kcnd3/Atp1b2/Lyn/Reln/Kcnj10/Tmem37/Plcb1/Kcnn2/Ptafr/Kcnc1/Hspa2/ATP8/ATP6
	GO:0002920	regulation of humoral immune response	9	9/696	23/12229	2.36229e-06	0.000432299	Irg1/C3/Tnf/Lta/Cfh/Fcgr2b/Foxj1/Susd4/Spns2
	GO:0001763	morphogenesis of a branching structure	20	20/696	112/12229	4.45276e-06	0.000564131	Cdh1/Spi1/Pspn/Csf1/Ahr/Vdr/Vegfa/Tnf/Il1b/Wnt2b/Flt1/Mgp/Lama1/Lrrk2/Spry1/Gdf7/Tgm2/Cxcr4/Pbx1/Yap1
	GO:0090066	regulation of anatomical structure size	39	39/696	319/12229	5.00948e-06	0.000575766	Fer/Apoe/Aqp1/Nphs1/Ahr/Ace/Asic2/P2rx1/Chga/Hsp90aa1/Nefm/Nefl/Vegfa/Spire1/Fn1/Rgs2/Olfm1/Sema6d/Iqgap3/Tgfbr3/Kcnj8/Atp2b2/Calca/Mgll/Ssh3/Lrrk2/Smad6/Rap1gap2/Ptger3/Sema3d/Chrm3/Cdc42ep1/Cntn2/Ptafr/Capg/Adra2b/Myadm/Pex11g/Rgma
	GO:0002274	myeloid leukocyte activation	20	20/696	113/12229	5.12725e-06	0.000575766	Fer/Spi1/Ndrg1/Il13/Havcr2/Chga/Syk/Cd200/Slc11a1/Btk/Tnfsf9/Thbs1/Milr1/Lyn/Tlr1/Cxcr4/Adgrf5/Ptafr/Pirb/Fcgr3
	GO:0043408	regulation of MAPK cascade	46	46/696	405/12229	5.41327e-06	0.000594377	Ngfr/Fgf23/Tiam1/Cd36/Apoe/Zak/Wwc1/Havcr2/Itgb3/Ccl1/Syk/Fgf9/Tnfsf11/Vegfa/C3/Tnf/Tnfrsf25/Adam8/Fn1/Rgs2/Atf3/Il1b/Iqgap3/Map3k6/Klb/Flt1/Hsph1/Tgfa/Bmp8a/Tnxb/Lrrk2/Ndrg4/Spry1/Spred3/Hrh4/Gdf7/Cd81/Thbs1/Lyn/Garem/Id1/Plcb1/Fgf18/Adra2b/Ksr2/Pak6
	GO:0010955	negative regulation of protein processing	8	8/696	21/12229	1.10916e-05	0.00103403	Cdh1/Birc5/Cpb2/Serpine2/Lrrk2/Susd4/Thbs1/Ctla2a
	GO:1903318	negative regulation of protein maturation	8	8/696	21/12229	1.10916e-05	0.00103403	Cdh1/Birc5/Cpb2/Serpine2/Lrrk2/Susd4/Thbs1/Ctla2a
	GO:0009187	cyclic nucleotide metabolic process	16	16/696	82/12229	1.25117e-05	0.00114482	Apoe/Aqp1/Vipr2/Chga/Adcy4/Pde10a/Vegfa/Ghrh/Atp2b2/Calca/Pde4a/Ramp1/Ptger3/Thbs1/Adgrd1/Mc1r
	GO:0007167	enzyme linked receptor protein signaling pathway	49	49/696	470/12229	2.76626e-05	0.00210278	Ngfr/Fer/Fgf23/Tiam1/Efna2/Hspb1/Hap1/Csf1/Tmprss6/Itgb3/Syk/Fgf9/Itgb5/Vegfa/Col3a1/Il1b/Klb/Tgfbr3/Flt1/Col1a2/Tgfa/Btk/Plat/Bcar1/Myo1e/Bmp8a/Ndrg4/Smad6/Lrg1/Spry1/Gdf7/Pmepa1/Thbs1/Lrp1/Ltbp4/Lyn/Garem/Id1/Shisa2/Pid1/Myof/Plcb1/Epha3/Ptprt/Txk/Epha6/Fgf18/Adra2b/Rgma
	GO:0072001	renal system development	21	21/696	137/12229	2.98088e-05	0.0022316	Pspn/Wnt11/Ahr/Ace/Itgb3/Itgb4/Osr2/Mtss1/Vegfa/Cenpf/Wnt2b/Anxa4/Myo1e/Fras1/Lrrk2/Spry1/Gcnt1/Pbx1/Lamb2/Yap1/Col4a4
	GO:0007610	behavior	45	45/696	421/12229	3.20558e-05	0.00232923	Glra1/Tiam1/Lamb1/Hspb1/Csf1/Aoc3/Meis1/Ace/Amph/Pde8b/Atp8a2/Vegfa/Rin1/Fn1/Serpine2/Sema6d/Il1b/Ghrh/B4galt2/Atp2b2/Slc8a2/Calca/Aff2/Lrrk2/Ndrg4/Adgrl3/Zfhx3/Cntnap2/Sdk1/Ptger3/Thbs1/Sema3d/Lyn/Reln/Kcnj10/Cxcr4/Prex2/Plcb1/Cntn2/Fgf18/Cxcl2/Lsamp/Mc1r/Pak6/Prkcg
	GO:0008037	cell recognition	12	12/696	54/12229	3.95083e-05	0.00263959	Clgn/Cd36/Cadm3/Pvrl4/Hspa1l/Havcr2/Cd200/Cntnap2/Epha3/Cntn2/Fcgr3/Hspa1b
	GO:0071229	cellular response to acid chemical	16	16/696	90/12229	4.20423e-05	0.0026978	Glra1/Cdh1/Col1a1/Aqp1/Id3/Tnf/Col3a1/Col1a2/Dgat2/Sh3bp4/Lyn/Pid1/Epha3/Yap1/Tead1/Eno1
	GO:0070841	inclusion body assembly	7	7/696	19/12229	5.1759e-05	0.00327873	Apoe/Dlgap1/Dnajb1/Hap1/Dnaja4/Dnajb8/Hspa2
	GO:0010738	regulation of protein kinase A signaling	6	6/696	14/12229	6.73476e-05	0.0041082	Pde10a/Pde4a/Lrrk2/C330021F23Rik/Adgrv1/Mc1r
	GO:0034330	cell junction organization	20	20/696	138/12229	0.000102673	0.0057001	Cdh1/Wnt11/Sdc4/Perp/Ace/Itgb3/Itgb4/Mtss1/Enpp2/Vegfa/Tnf/Pard3/Fn1/Fscn1/Arhgap6/Micall2/Camsap3/Epha3/Tns1/Cgn
	GO:0006805	xenobiotic metabolic process	7	7/696	21/12229	0.000108062	0.00574125	As3mt/Lpo/Ahr/Cyp2f2/Ugt1a7c/Ugt1a10/Ugt1a9
	GO:1902430	negative regulation of beta-amyloid formation	4	4/696	6/12229	0.000142303	0.00671074	Apoe/Hap1/Olfm1/C330021F23Rik
	GO:0072507	divalent inorganic cation homeostasis	28	28/696	233/12229	0.000143966	0.00671074	Cd36/Apoe/Hap1/Casq1/Gnat2/Jph2/Il13/Fkbp1b/Itgb3/Tnfsf11/Mtss1/Vdr/Slc11a1/Il1b/Ghrh/Atp2b2/Slc8a2/Calca/Mt2/Mt1/Slc24a1/Hrh4/Cib2/Tgm2/Ptger3/Lyn/Ccr8/Cxcl2
	GO:0051043	regulation of membrane protein ectodomain proteolysis	6	6/696	16/12229	0.000162779	0.00717519	Snx9/Apoe/Tnf/Adam8/Il1b/Ptpn3
	GO:0001503	ossification	27	27/696	224/12229	0.000178938	0.00743605	Fgf23/Col1a1/Id3/Csf1/Wnt11/Fam101b/Fgf9/Tnfsf11/Osr2/Mtss1/Wnt10b/Vegfa/Tnf/Creb3l1/Lmna/Tgfbr3/Mgp/Calca/Bmp8a/Cebpa/Csgalnact1/Matn1/Id1/Pbx1/Nell1/Fgf18/Hspe1
	GO:0009812	flavonoid metabolic process	3	3/696	3/12229	0.000183606	0.00743605	Ugt1a7c/Ugt1a10/Ugt1a9
	GO:0009813	flavonoid biosynthetic process	3	3/696	3/12229	0.000183606	0.00743605	Ugt1a7c/Ugt1a10/Ugt1a9
	GO:0032632	interleukin-3 production	3	3/696	3/12229	0.000183606	0.00743605	Havcr2/Syk/Slc11a1
	GO:0008277	regulation of G-protein coupled receptor protein signaling pathway	12	12/696	65/12229	0.000261056	0.00912444	Rgs9/Itgb3/Chga/C3/Rgs2/Mgll/Ramp1/Lrrk2/Ptger3/Ramp3/Plcb1/Cntn2
	GO:0006898	receptor-mediated endocytosis	18	18/696	128/12229	0.0003288	0.0103478	Snx9/Cd36/Apoe/Amph/Syk/Ache/Vegfa/Pard3/Fcgr2b/Cel/Sgip1/Ramp1/Cd81/Ptger3/Lrp1/Ramp3/Cd14/Cntn2
	GO:1901701	cellular response to oxygen-containing compound	46	46/696	490/12229	0.000548339	0.0145664	Ngfr/Fer/Glra1/Cdh1/Col1a1/Tiam1/Cd36/Aqp1/Hdac9/Mlxipl/Id3/Mpo/Birc5/Ahr/Havcr2/Fkbp1b/Irg1/Vdr/Litaf/Wnt10b/Tnf/Pycr1/Col3a1/Il1b/Hsph1/Col1a2/Dgat2/Btk/Mt1/Bcar1/Nlrp3/Sh3bp4/Lrrk2/Cib2/Ptger3/Thbs1/Ramp3/Lyn/Pid1/Glp2r/Plcb1/Cd14/Epha3/Yap1/Tead1/Gnai1
	GO:0044089	positive regulation of cellular component biogenesis	31	31/696	294/12229	0.000671753	0.0167044	Fer/Snx9/Cd36/Apoe/Aqp1/Nphs1/Hap1/Wnt11/Sdc4/Ahr/Sdc1/Asic2/Chga/Hsp90aa1/Tppp/Mtss1/Enpp2/Wnt10b/Vegfa/Tnf/Spire1/Fosl1/Stau2/Rgs2/Fscn1/Adgrl3/5330417C22Rik/Id1/Ppm1e/Phldb1/Cdc42ep1
	GO:1902459	positive regulation of stem cell population maintenance	3	3/696	4/12229	0.000703203	0.0167044	Tead3/Yap1/Tead1
	GO:0043588	skin development	17	17/696	127/12229	0.000846841	0.0187401	Ngfr/Col1a1/Itgb4/Aloxe3/Atp8a2/Vdr/Wnt10b/Dnase1l2/Tnf/Col3a1/Ptch2/Col1a2/Evpl/Fras1/Kdf1/Yap1/Pou3f1
	GO:0006706	steroid catabolic process	4	4/696	9/12229	0.00104106	0.0211682	Fgf23/Apoe/Cel/Ugt1a7c
	GO:0035025	positive regulation of Rho protein signal transduction	4	4/696	9/12229	0.00104106	0.0211682	Ngfr/Col3a1/Adgrg1/Abra
	GO:0042535	positive regulation of tumor necrosis factor biosynthetic process	4	4/696	9/12229	0.00104106	0.0211682	Hspb1/Thbs1/Tlr1/Fcgr3
	GO:0097090	presynaptic membrane organization	4	4/696	9/12229	0.00104106	0.0211682	Apoe/Cel/Ptprd/Cntn2
	GO:0009617	response to bacterium	28	28/696	265/12229	0.00116309	0.0229872	Ngfr/Fer/Cd36/Lpo/Havcr2/Ace/Chga/Syk/Irg1/Litaf/Tnf/Lta/Tnfrsf25/Slc11a1/Fcgr2b/Il1b/Clec4d/Kcnj8/Hp/Nlrp3/Ptger3/Lyn/Stab1/Tlr1/Cd14/Ptafr/Cxcl2/Lyz2
	GO:0010817	regulation of hormone levels	26	26/696	240/12229	0.00119909	0.0236044	Fgf23/Cpa3/Tiam1/Aqp1/Birc5/Fkbp1b/Ace/Pde8b/Tnfsf11/Slc22a1/Tnf/Cel/Il1b/Ghrh/Lrat/Btk/Bmp8a/Cpq/Ptger3/Ltbp4/Lyn/Reln/Mafa/Aldh1a1/Selm/Ugt1a7c
	GO:0050673	epithelial cell proliferation	24	24/696	216/12229	0.00128886	0.0249735	Cdh1/Apoe/Birc5/Sparc/Itgb3/Fgf9/Cpb2/Tnfsf11/Osr2/Mtss1/Vdr/Wnt10b/Vegfa/Tnf/Iqgap3/Tgfbr3/Tgfa/Lrg1/Kdf1/Thbs1/Fzd7/Id1/Yap1/Col8a2
	GO:0061448	connective tissue development	17	17/696	132/12229	0.00130998	0.0250876	Col1a1/Csf1/Itgb3/Fam101b/Fgf9/Osr2/Lmna/Mgp/Dgat2/Bmp8a/Csgalnact1/Gdf7/Thbs1/Matn1/Creb5/Fgf18/Selm
	GO:0042026	protein refolding	5	5/696	16/12229	0.00151915	0.0273554	Dnajb1/Hspa1l/Hsp90aa1/Dnaja4/Hspa2
	GO:0042359	vitamin D metabolic process	4	4/696	10/12229	0.00165729	0.0279131	Fgf23/Vdr/Tnf/Il1b
	GO:0051953	negative regulation of amine transport	4	4/696	10/12229	0.00165729	0.0279131	Chga/Tnf/Il1b/Ptger3
	GO:0002576	platelet degranulation	3	3/696	5/12229	0.00168349	0.0279131	P2rx1/Syk/Lyn
	GO:0090037	positive regulation of protein kinase C signaling	3	3/696	5/12229	0.00168349	0.0279131	Wnt11/Vegfa/Mc1r
	GO:1903748	negative regulation of establishment of protein localization to mitochondrion	3	3/696	5/12229	0.00168349	0.0279131	Hsph1/Lrrk2/Siah3
	GO:0035088	establishment or maintenance of apical/basal cell polarity	6	6/696	25/12229	0.00231946	0.0351547	Lin7b/Wnt11/Fscn1/Lama1/Foxj1/Mtcl1
	GO:0061245	establishment or maintenance of bipolar cell polarity	6	6/696	25/12229	0.00231946	0.0351547	Lin7b/Wnt11/Fscn1/Lama1/Foxj1/Mtcl1
	GO:0071248	cellular response to metal ion	9	9/696	52/12229	0.00241484	0.0357708	Glra1/Cdh1/Aqp1/Nptx1/Fn1/Mt1/Cebpa/Lrrk2/Adgrv1
	GO:0034105	positive regulation of tissue remodeling	5	5/696	18/12229	0.0027101	0.037404	Itgb3/Syk/Tnfsf11/Vdr/Adam8
	GO:0035329	hippo signaling	5	5/696	18/12229	0.0027101	0.037404	Tead3/Wwc1/Amotl2/Yap1/Tead1
	GO:0060346	bone trabecula formation	3	3/696	6/12229	0.00322467	0.0413847	Col1a1/Wnt10b/Vegfa
	GO:0042476	odontogenesis	8	8/696	45/12229	0.00349827	0.0437481	Ngfr/Col1a1/Lamb1/Csf1/Perp/Itgb4/Osr2/Sp6
	GO:0045684	positive regulation of epidermis development	5	5/696	19/12229	0.00350796	0.0437481	Vdr/Wnt10b/Tnf/Ptch2/Kdf1
	GO:1901031	regulation of response to reactive oxygen species	6	6/696	27/12229	0.00351829	0.0437481	Cd36/Tnf/Pycr1/Hsph1/Hp/Lrrk2
	GO:0019369	arachidonic acid metabolic process	4	4/696	12/12229	0.00356499	0.0437481	Aloxe3/Mgll/Cyp2f2/Sphk1
CELLULAR COMPONENTS	GO:0009986	cell surface	67	67/703	434/12363	4.11139e-14	2.11325e-11	Ngfr/Glra1/Cdh1/Vwf/Cd36/Apoe/Itgae/Cd83/Sdc4/Sparc/Aoc3/Slc1a4/Il13/Havcr2/Sdc1/Ace/Itgb3/Itgb4/Hsp90aa1/Cd200r1/Itgb5/Ache/Vegfa/Tnf/Spire1/Adam8/Serpine2/Pdcd1/Fcgr2b/Cel/Slc7a11/Ptgfrn/Tgfbr3/Anxa4/Tgfa/Il17rc/Klrb1c/Tjp1/Cd22/Art2b/Bgn/Plat/Antxr1/Ramp1/Kcnk2/Adgrg6/Cntnap2/Ptger3/Thbs1/Ramp3/Lrfn4/Cxcr4/Cd14/Cntn2/Clec12a/Ptprt/Adgrf5/Kcnc1/Fcgr3/Hspa2/Adgrv1/Rgma/Sept5/Thbd/Ly6c1/Klrb1b/Kl…
	GO:0005887	integral component of plasma membrane	70	70/703	484/12363	2.87996e-13	7.40148e-11	Ngfr/Glra1/Icam4/Aqp1/Cadm3/Itgae/Pvrl4/Nphs1/Cpt1c/Cybb/Perp/Itgb3/Asic2/Itgb4/P2rx1/Enpp2/Cd200/Itgb5/Slc22a1/Tnf/Tnfrsf25/Adam8/Chrng/Fcgr2b/Cel/Olfm1/Sema6d/Slc6a9/Mfsd2a/Tgfbr3/Flt1/Slc13a4/Tgfa/Kcnj8/Il17rc/Atp2b2/Klrb1c/Slc8a2/Cd22/Aqp9/Kcnk1/Slc24a1/Hrh4/Adgrl3/Kcnk2/Cd81/ Notch3/Cntnap2/Gpr34/Lrp1/5330417C22Rik/Milr1/Kcnd3/Atp1b2/Lyn/Stab1/Ncmap/Kcnj10/Chrm3/Sgms2/Epha3/Cntn2/Epha6/Ptafr…
	GO:0031012	extracellular matrix	34	34/703	167/12363	5.40719e-11	9.26431e-09	Col1a1/Vwf/Lamb1/Apoe/Wnt11/Sparc/Itgb4/Hsp90aa1/Fgf9/Wnt10b/Ache/Vegfa/Col3a1/Fn1/Serpine2/Wnt2b/Tgfbr3/Col1a2/Mgp/Bgn/Col4a2/Lama1/Tnxb/Fras1/Impg2/Tgm2/Thbs1/Ltbp4/Matn1/Reln/Lamb2/Col8a2/Spock2/Col4a4
	GO:0072562	blood microparticle	12	12/703	50/12363	1.71032e-05	0.000732586	Apoe/Hspa1l/C3/Fn1/Cfh/Afm/Hp/Cib2/F13a1/Hspa2/C4b/ Hspa1a
	GO:0033267	axon part	21	21/703	144/12363	6.25938e-05	0.00247486	Cdh1/Tiam1/Aqp1/Hap1/Atp6v0a1/Amph/Itsn1/Pard3/Olfm1/Ghrh/Sgip1/Calca/Mgll/Lrrk2/Kcnk2/Cntnap2/Ncmap/Chrm3/Cntn2/Kcnc1/Sept5
	GO:0005911	cell-cell junction	29	29/703	245/12363	0.000142012	0.00388283	Ngfr/Cdh1/Tiam1/Lin7b/Ndrg1/Cadm3/Pvrl4/Nphs1/Cldn10/Cd200/Mip/Pard3/Cdc42bpa/Iqgap3/Fscn1/Tjp1/Myo1e/Amotl2/Lama1/9430020K01Rik/Micall2/Adgrl3/Lyn/Camsap3/Cxcr4/Pard3b/Myadm/Cgn/Prkcg
	GO:0030141	secretory granule	22	22/703	164/12363	0.000149716	0.00388283	Col1a1/Vwf/Aqp1/Mpo/Tex22/Sparc/Chga/Sftpc/Vegfa/Tnf/Scgb1a1/Adam8/Slc11a1/Serpine2/Cel/Il1b/Eqtn/Plat/Thbs1/Sftpb/Lyz2/Spink13
	GO:0031225	anchored component of membrane	10	10/703	53/12363	0.000697299	0.0148632	Efna2/Ache/Prss41/Lypd6b/Art2b/Cd14/Cntn2/Lsamp/Rgma/Ly6c1
	GO:0043025	neuronal cell body	36	36/703	361/12363	0.000722919	0.0148632	Ngfr/Glra1/Tiam1/Apoe/Efna2/Aqp1/Hspb1/Cybb/Slc1a4/Asic2/Hsp90aa1/Nefm/Ache/Pde10a/Rin1/Pard3/Stau2/Serpine2/Olfm1/Ghrh/Azin2/Crmp1/Atp2b2/Slc8a2/Calca/Lrrk2/Kcnk2/Ptger3/Lrp1/Kcnd3/Reln/Cntn2/Kcnn2/Kcnc1/Tubb3/Kif5a
	GO:0019897	extrinsic component of plasma membrane	15	15/703	105/12363	0.000845868	0.0167222	Fer/Cdh1/Snx9/Tiam1/Apoe/Gnat2/Rgs9/Syk/Serpine2/Art2b/Btk/Lyn/Txk/Gnai1/Eno1
	GO:0042629	mast cell granule	4	4/703	9/12363	0.00103764	0.0197536	Chga/Btk/Milr1/Lyn
	GO:0005791	rough endoplasmic reticulum	9	9/703	48/12363	0.00134035	0.024605	Ngfr/Cybb/Sftpa1/Ache/Scgb1a1/Cel/Slc7a11/Lrat/Lyz2
	GO:0031594	neuromuscular junction	7	7/703	34/12363	0.00260666	0.0380059	Efna2/Syngr3/Akap1/Nefm/Ache/Serpine2/Cib2
	GO:0009279	cell outer membrane	3	3/703	6/12363	0.00321656	0.0403247	P2rx1/Slc11a1/Sgms2
	GO:0030313	cell envelope	3	3/703	6/12363	0.00321656	0.0403247	P2rx1/Slc11a1/Sgms2
	GO:0044462	external encapsulating structure part	3	3/703	6/12363	0.00321656	0.0403247	P2rx1/Slc11a1/Sgms2
MOLECULAR FUNCTIONS	GO:0099600	transmembrane receptor activity	51	51/680	356/12174	4.27875e-10	4.81788e-07	Ngfr/Glra1/Aqp1/Vipr2/Jph2/Nmbr/Asic2/P2rx1/Nptxr/Tnfrsf25/Il18rap/Il1r2/Chrng/Ptch2/Tas1r1/Tgfbr3/Flt1/Kcnj8/Il17rc/Adgrg1/Antxr1/Kcnk1/Ramp1/Hrh4/Adgrl3/Adgrg6/Il22ra2/Ptger3/Gpr34/Fzd7/Gpr45/Ccr8/Adgrd1/Kcnj10/Tlr1/S1pr5/Cxcr4/Chrm3/Glp2r/Epha3/Epha6/Adgrf5/Ptafr/Adra2b/Fcgr3/Olfr60/Adgrg3/Sphk1/Adgrv1/Mc1r/Thbd
	GO:0005201	extracellular matrix structural constituent	9	9/680	14/12174	7.81411e-09	2.9329e-06	Col1a1/Lamb1/Col3a1/Col1a2/Mgp/Col4a2/Lama1/Matn1/Col4a4
	GO:0015077	monovalent inorganic cation transmembrane transporter activity	29	29/680	176/12174	1.35201e-07	2.87e-05	Slc5a5/Aqp1/Slc9a5/Atp6v0a1/Slc1a4/Atp6v1c2/Asic2/Slc22a1/Slc11a1/Slc6a9/Azin2/Slc13a4/Kcnj8/Slc8a2/Kcnk1/Slc24a1/Slc9a7/Kcnk2/Kcnd3/Atp1b2/Kcnj10/Slc36a3/Slc9b1/Kcnn2/Kcnc1/COX2/ATP8/ATP6/COX3
	GO:0050839	cell adhesion molecule binding	21	21/680	108/12174	4.43594e-07	7.13553e-05	Fer/Cdh1/Icam4/Vwf/Lamb1/Ndrg1/Cadm3/Pvrl4/Itgb3/Syk/Cd200/Itgb5/Adam8/Col3a1/Fn1/Ptprd/Cib2/Thbs1/Lyn/Lamb2/Ptprt
	GO:0008289	lipid binding	44	44/680	392/12174	7.29846e-06	0.00102726	Fer/Snx9/Tiam1/Lamb1/Cd36/Apoe/Id3/Stard13/Jph2/Myo1b/Amph/Acot12/Vdr/C3/Doc2g/Pard3/Cel/Fabp5/Lrat/Sgip1/Anxa4/Btk/Hsd11b2/Myo1e/Lama1/Mgll/Thbs1/Osbpl10/Lyn/Sestd1/Tlr1/Myof/Plcb1/Cd14/Sh3pxd2a/Agap1/S100a9/Adap1/Ptafr/Gstm1/Hspa2/Sept5/Ugt1a10/Ugt1a9
	GO:0005539	glycosaminoglycan binding	15	15/680	78/12174	2.23872e-05	0.00229163	Apoe/Mpo/Fgf9/Vegfa/Fn1/Serpine2/Cfh/Tgfbr3/Bgn/Tnxb/Impg2/Thbs1/Stab1/Nell1/Spock2
	GO:0050840	extracellular matrix binding	8	8/680	26/12174	5.77987e-05	0.00542344	Sparc/Itgb3/Ache/Vegfa/Bgn/Adgrg1/Thbs1/Spock2
	GO:0005509	calcium ion binding	33	33/680	291/12174	8.28109e-05	0.0071727	Cdh1/S100a4/Clgn/Casq1/Sparc/Aoc3/Enpp2/Itsn1/Dhh/Doc2g/Adam8/Galnt3/Anxa4/Mgp/Atp2b2/Necab2/Slc24a1/Cib2/Adgrl3/Tgm2/Notch3/Thbs1/Lrp1/Ltbp4/Cracr2b/Lrp1b/Plcb1/Mgmt/Nell1/S100a9/Spock2/Adgrv1/Thbd
	GO:0019838	growth factor binding	13	13/680	70/12174	0.00011371	0.00800237	Ngfr/Col1a1/Cd36/Hap1/Vegfa/Col3a1/Klb/Tgfbr3/Flt1/Col1a2/Htra4/Thbs1/Ltbp4
	GO:0043208	glycosphingolipid binding	4	4/680	6/12174	0.000132229	0.00843004	Lamb1/Cel/Lama1/Lyn
	GO:0015026	coreceptor activity	5	5/680	11/12174	0.00018667	0.0105095	Tgfbr3/Cd22/Ramp1/Ramp3/Rgma
	GO:0008083	growth factor activity	10	10/680	52/12174	0.000517397	0.02533	Fgf23/Pspn/Csf1/Fgf9/Vegfa/Tgfa/Bmp8a/Gdf7/Fgf18/Osgin1
	GO:0005125	cytokine activity	12	12/680	72/12174	0.000585406	0.0272883	Csf1/Il13/Ccl1/Tnfsf11/Vegfa/Tnf/Lta/Il1b/Bmp8a/Tnfsf9/Gdf7/Cxcl2
	GO:0015168	glycerol transmembrane transporter activity	3	3/680	4/12174	0.000665225	0.0272883	Aqp1/Mip/Aqp9
	GO:0015254	glycerol channel activity	3	3/680	4/12174	0.000665225	0.0272883	Aqp1/Mip/Aqp9
	GO:0005126	cytokine receptor binding	18	18/680	145/12174	0.00118779	0.0361475	Ngfr/Csf1/Il13/Itgb3/Ccl1/Tnfsf11/Vegfa/Tnf/Lta/Il1b/Tgfbr3/Bmp8a/Tnfsf9/Smad6/Lrg1/Gdf7/Lyn/Cxcl2
	GO:0001664	G-protein coupled receptor binding	17	17/680	136/12174	0.00148986	0.0395211	Gnat2/Wnt11/Ace/Ccl1/Itgb4/Wnt10b/C3/Ghrh/Wnt2b/Calca/Ramp1/Fzd7/Reep1/Sftpb/Gnai1/Cxcl2/Hspa1a
	GO:0030246	carbohydrate binding	18	18/680	148/12174	0.00150386	0.0395211	Hk2/Enpp2/Galnt3/Clec4d/Klrb1c/Klrb1a/Cd22/Plod2/Colec11/Adgrl3/Eva1c/Fbxo2/Cntn2/Clec12a/Klra6/C4b/Klrb1b/Klra4
	GO:0015250	water channel activity	3	3/680	5/12174	0.00159388	0.0395211	Aqp1/Mip/Aqp9
	GO:0005516	calmodulin binding	15	15/680	114/12174	0.00165669	0.03969	Camk1g/Myo1b/Dapk1/Iqgap3/Atp2b2/Slc8a2/Tjp1/Myo1e/Camsap3/Marcksl1/Plcb1/Kcnn2/Map6/Sphk1/Marcks
	GO:0005080	protein kinase C binding	8	8/680	42/12174	0.00197808	0.0464024	Hdac9/Hspb1/Sdc4/Pard3/Nell1/Marcks/Ugt1a10/Ugt1a9

## Sheet: TABLE S4--MV Tem vs SPL Tm
Category	ID	Description	Count	GeneRatio	BgRatio	pvalue	p.adjust	geneID
BIOLOGICAL PROCESSES	GO:0009611	response to wounding	27	27/288	396/12229	7.05386e-07	0.00208179	Ngfr/Vwf/Hspb1/Sdc1/Fkbp1b/Ace/Itgb3/Ccl1/Cpb2/Irg1/Wnt10b/C3/Hbegf/Scgb1a1/Col3a1/Slc11a1/Fgf7/Il1b/Slc7a11/Il17rc/Nlrp3/Susd4/Il22ra2/Thbs1/Lamb2/S100a9/Thbd
	GO:0001568	blood vessel development	25	25/288	364/12229	1.62702e-06	0.00208179	Ngfr/Hif3a/Hspb1/Bmp7/Stard13/Ptprb/Ace/Itgb3/C3/Hbegf/ Fosl1/Col3a1/Il1b/Col1a2/Tgfa/Lama1/Smad6/Thbs1/Lrp1/Esm1/E2f8/Yap1/Fgf18/Adra2b/Sphk1
	GO:0048514	blood vessel morphogenesis	22	22/288	302/12229	2.70229e-06	0.00208179	Ngfr/Hif3a/Hspb1/Stard13/Ptprb/Ace/Itgb3/C3/Hbegf/Col3a1/Il1b/Tgfa/Lama1/Smad6/Thbs1/Lrp1/Esm1/E2f8/Yap1/Fgf18/Adra2b/Sphk1
	GO:0044703	multi-organism reproductive process	28	28/288	454/12229	3.154e-06	0.00208179	Scmh1/Glra1/Slc26a3/Lamb1/Hspa1l/Pcsk4/Gamt/Ace/Thrb/Irg1/Dhh/Sox8/Mtl5/Fosl1/Odf3/Meig1/Hpgds/Bmp8a/Hist1h1a/Gal3st1/Afp/Adra2b/Hspa2/Zbtb16/Rimbp3/Spink13/Thbd/Hspa1b
	GO:0006954	inflammatory response	23	23/288	329/12229	3.20383e-06	0.00208179	Ngfr/Sdc1/Ace/Ccl1/Irg1/C3/Scgb1a1/Slc11a1/Il1b/Il17rc/Nlrp3/Hrh4/Susd4/Il22ra2/Thbs1/Ccr4/Il31ra/Cd14/S100a9/Ticam2/Cxcl2/Sphk1/Nlrp1b
	GO:0001944	vasculature development	25	25/288	381/12229	3.69113e-06	0.00208179	Ngfr/Hif3a/Hspb1/Bmp7/Stard13/Ptprb/Ace/Itgb3/C3/Hbegf/ Fosl1/Col3a1/Il1b/Col1a2/Tgfa/Lama1/Smad6/Thbs1/Lrp1/Esm1/E2f8/Yap1/Fgf18/Adra2b/Sphk1
	GO:0007186	G-protein coupled receptor signaling pathway	21	21/288	327/12229	3.1142e-05	0.0131731	Glra1/Gast/Itgb3/Ccl1/Adcy4/C3/Rgs16/Tas1r1/Bcar1/Kiss1r/Hrh4/Gpr34/Lrp1/Ccr4/Gpr55/Adgrf5/Cxcl2/Adra2b/Sphk1/Adgrv1/Mc1r
	GO:0008543	fibroblast growth factor receptor signaling pathway	7	7/288	43/12229	5.81837e-05	0.0173517	Ngfr/Fgf23/Fgf7/Klb/Thbs1/Shisa2/Fgf18
	GO:0006935	chemotaxis	18	18/288	266/12229	5.89334e-05	0.0173517	Ngfr/Hspb1/Bmp7/Itgb3/Ccl1/Hbegf/Fgf7/Il1b/Il17rc/Bcar1/Thbs1/Ccr4/Lamb2/S100a9/Fgf18/Cxcl2/Tubb3/Tpbgl
	GO:0042330	taxis	18	18/288	268/12229	6.49371e-05	0.0173517	Ngfr/Hspb1/Bmp7/Itgb3/Ccl1/Hbegf/Fgf7/Il1b/Il17rc/Bcar1/Thbs1/Ccr4/Lamb2/S100a9/Fgf18/Cxcl2/Tubb3/Tpbgl
	GO:0032103	positive regulation of response to external stimulus	14	14/288	178/12229	8.0678e-05	0.0173517	Hspb1/Fkbp1b/Ace/Ccl1/Cpb2/Irg1/C3/Il1b/Il17rc/Thbs1/Ccr4/S100a9/Fgf18/Cxcl2
	GO:0050877	neurological system process	24	24/288	431/12229	8.43051e-05	0.0173517	Ngfr/Glra1/Lamb1/Lpo/Aldh1a3/Fkbp1b/Ace/Aloxe3/Pde8b/Thrb/Atp8a2/Wnt10b/Mip/Il1b/Lrat/B4galt2/Tas1r1/Slc8a2/Kcnj10/Lamb2/Prx/Adgrv1/Mc1r/Pak6
	GO:0007263	nitric oxide mediated signal transduction	4	4/288	11/12229	8.72456e-05	0.0173517	Mt2/Mt1/Thbs1/Rasd1
	GO:0015698	inorganic anion transport	8	8/288	62/12229	9.6285e-05	0.0173517	Fgf23/Glra1/Slc5a5/Slc26a3/Clcn2/Slc11a1/Slc13a4/Ano7
	GO:0072243	metanephric nephron epithelium development	3	3/288	5/12229	0.000124814	0.0179279	Sox8/Lamb2/Yap1
	GO:0021782	glial cell development	7	7/288	51/12229	0.000177997	0.0215123	Ndrg1/Prdm8/Kcnj10/Lamb2/Prx/S100a9/Pou3f1
	GO:1901615	organic hydroxy compound metabolic process	17	17/288	280/12229	0.000344757	0.0324072	Fgf23/Abhd3/Tph2/Cpt1c/Thrb/Ache/Cel/Fgf7/Il1b/Lrat/Dgat2/Cpq/Baat/Lrp1/Sgms2/Sphk1/Mc1r
	GO:0060041	retina development in camera-type eye	8	8/288	75/12229	0.000368979	0.0328586	Atp8a2/Clcn2/Ache/Sox8/Lama1/Sdk2/Lamb2/Miat
	GO:0097164	ammonium ion metabolic process	9	9/288	95/12229	0.000392978	0.0340984	Abhd3/Tph2/Slc44a4/Cpt1c/Ache/Fgf7/Lrat/Sgms2/Sphk1
	GO:1901021	positive regulation of calcium ion transmembrane transporter activity	4	4/288	16/12229	0.000438366	0.0370857	Hap1/Jph2/S100a1/Hspa2
	GO:0043410	positive regulation of MAPK cascade	16	16/288	263/12229	0.000501573	0.0413981	Ngfr/Fgf23/Itgb3/Ccl1/C3/Il1b/Iqgap3/Map3k6/Klb/Tgfa/Kiss1r/Cd81/Thbs1/Gpr55/Fgf18/Adra2b
	GO:0010876	lipid localization	13	13/288	189/12229	0.000535588	0.0431531	Ace/Itgb3/Atp8a2/C3/Mip/Il1b/Lrat/Dgat2/Aqp9/Ano7/Kiss1r/Thbs1/Lrp1
	GO:0010632	regulation of epithelial cell migration	9	9/288	100/12229	0.00057439	0.0452031	Hspb1/Stard13/Itgb3/Ptprg/Hbegf/Fgf7/Bcar1/Thbs1/Fgf18
CELLULAR COMPONENTS	GO:0005887	integral component of plasma membrane	31	31/287	484/12363	2.93497e-07	9.92021e-05	Ngfr/Glra1/Icam4/Slc26a3/Cpt1c/Perp/Itgb3/Itgb5/Hbegf/Chrng/Cel/Slc13a4/Tgfa/Il17rc/Slc8a2/Icam5/Aqp9/Kiss1r/Slc2a13/Hrh4/Cd81/Gpr34/Lrp1/Kcnd3/Atp1b2/Kcnj10/Gpr55/Sgms2/Ticam2/Adra2b/Thbd
	GO:0005791	rough endoplasmic reticulum	8	8/287	48/12363	1.28871e-05	0.00217792	Ngfr/Sftpa1/Ache/Scgb1a1/Cel/Slc7a11/Lrat/Lyz2
	GO:0009986	cell surface	25	25/287	434/12363	2.71693e-05	0.00306108	Ngfr/Glra1/Vwf/Scube1/Sdc1/Ace/Itgb3/Itgb5/Ache/Hbegf/Cel/Slc7a11/Tgfa/Il17rc/Bgn/Kiss1r/Thbs1/Ccr4/Il31ra/Cd14/Adgrf5/Hspa2/Adgrv1/Sept5/Thbd
	GO:0031012	extracellular matrix	13	13/287	167/12363	0.000139264	0.0117678	Vwf/Lamb1/Bmp7/Wnt10b/Ache/Col3a1/Col1a2/Bgn/Lama1/Impg2/Thbs1/Lamb2/Tpbgl
	GO:0099503	secretory vesicle	15	15/287	237/12363	0.00042695	0.0166014	Vwf/Syngr3/Mpo/Pcsk4/Sftpc/Scgb1a1/Slc11a1/Cel/Il1b/Thbs1/Sftpb/Sphk1/Lyz2/Sept5/Spink13
	GO:0030141	secretory granule	12	12/287	164/12363	0.000442049	0.0166014	Vwf/Mpo/Pcsk4/Sftpc/Scgb1a1/Slc11a1/Cel/Il1b/Thbs1/Sftpb/Lyz2/Spink13
	GO:0016528	sarcoplasm	6	6/287	47/12363	0.000716527	0.0242186	Jph2/Fkbp1b/Thbs1/S100a1/Rasd1/Flnc
	GO:0072562	blood microparticle	6	6/287	50/12363	0.00100054	0.030744	Hspa1l/C3/Itih2/Hspa2/C4b/Hspa1a
	GO:0005771	multivesicular body	4	4/287	21/12363	0.00124592	0.0350935	Sftpa1/Sftpc/Lrat/Sftpb
MOLECUALR FUNCTIONS	GO:0005178	integrin binding	10	10/284	59/12174	9.32986e-07	0.000791172	Icam4/Vwf/Lamb1/Itgb3/Itgb5/Col3a1/Icam5/Thbs1/Esm1/Lamb2
	GO:0070851	growth factor receptor binding	10	10/284	77/12174	1.12532e-05	0.00477134	Fgf23/Itgb3/Hbegf/Fgf7/Il1b/Klb/Tgfa/Esm1/Ticam2/Fgf18
	GO:0008083	growth factor activity	8	8/284	52/12174	2.45355e-05	0.00693537	Fgf23/Bmp7/Hbegf/Fgf7/Tgfa/Bmp8a/Cdnf/Fgf18
	GO:0099600	transmembrane receptor activity	21	21/284	356/12174	9.24716e-05	0.0130693	Ngfr/Glra1/Jph2/Il1r2/Chrng/Tas1r1/Il17rc/Kiss1r/Hrh4/Il22ra2/Gpr34/Kcnj10/Ccr4/Gpr55/Il31ra/Adgrf5/Adra2b/Sphk1/Adgrv1/Mc1r/Thbd
	GO:0043208	glycosphingolipid binding	3	3/284	6/12174	0.000238484	0.0204623	Lamb1/Cel/Lama1
	GO:0005201	extracellular matrix structural constituent	4	4/284	14/12174	0.000241301	0.0204623	Lamb1/Col3a1/Col1a2/Lama1
	GO:0051861	glycolipid binding	4	4/284	14/12174	0.000241301	0.0204623	Lamb1/Cel/Lama1/Hspa2
	GO:0099516	ion antiporter activity	5	5/284	28/12174	0.000421948	0.0264765	Slc26a3/Slc9a5/Slc11a1/Slc7a11/Slc8a2
	GO:0005539	glycosaminoglycan binding	8	8/284	78/12174	0.000453006	0.0264765	Bmp7/Mpo/Hbegf/Fgf7/Bgn/Impg2/Thbs1/Tpbgl
	GO:0008201	heparin binding	7	7/284	60/12174	0.000468334	0.0264765	Bmp7/Mpo/Hbegf/Fgf7/Impg2/Thbs1/Tpbgl
	GO:0015103	inorganic anion transmembrane transporter activity	6	6/284	49/12174	0.000920312	0.0474241	Glra1/Slc5a5/Slc26a3/Clcn2/Slc13a4/Ano7
	GO:0070696	transmembrane receptor protein serine/threonine kinase binding	3	3/284	9/12174	0.000950719	0.0474241	Bmp7/Bmp8a/Smad6

## Sheet: TABLE S7--EXPRESSION_COUNTS
Id	AK-1	AK-2	AK-3	AK-4	AK-5	AK-6	AK-7	AK-8	AK-9	AK-10	AK-11	AK-12	gene_name	gene_biotype
ENSMUSG00000000001	2946	2678	389	931	9211	5852	3795	6344	10755	10615	8942	9627	Gnai3	protein_coding
ENSMUSG00000000003	0	0	1	2	2	1	0	1	3	3	2	6	Pbsn	protein_coding
ENSMUSG00000000028	177	130	12	42	682	418	210	358	398	402	296	317	Cdc45	protein_coding
ENSMUSG00000000031	0	0	0	0	0	0	0	0	0	2	0	2	H19	lincRNA
ENSMUSG00000000037	3	4	4	2	8	2	8	7	12	6	10	4	Scml2	protein_coding
ENSMUSG00000000049	307	255	42	91	825	484	349	469	692	707	691	678	Apoh	protein_coding
ENSMUSG00000000056	692	556	88	118	2035	1194	712	1226	1785	1851	1946	1763	Narf	protein_coding
ENSMUSG00000000058	20	0	0	0	0	2	2	4	0	2	2	6	Cav2	protein_coding
ENSMUSG00000000078	10954	9443	1664	3652	26373	15578	13631	20633	23591	27613	29130	32137	Klf6	protein_coding
ENSMUSG00000000085	142	114	12	72	189	219	238	233	525	1672	2228	1679	Scmh1	protein_coding
ENSMUSG00000000088	708	682	130	225	2048	1243	896	1368	1428	1504	1483	1569	Cox5a	protein_coding
ENSMUSG00000000093	18	26	2	0	81	36	20	38	65	56	107	78	Tbx2	protein_coding
ENSMUSG00000000094	4	4	4	0	10	0	0	2	2	0	0	2	Tbx4	protein_coding
ENSMUSG00000000103	2	0	4	2	0	0	4	1	1	2	1	3	Zfy2	protein_coding
ENSMUSG00000000120	26	24	0	4	160	108	56	53	10	20	4	14	Ngfr	protein_coding
ENSMUSG00000000125	6	6	6	0	20	26	0	11	10	0	30	16	Wnt3	protein_coding
ENSMUSG00000000126	6	2	0	0	96	36	8	28	18	16	10	12	Wnt9a	protein_coding
ENSMUSG00000000127	6	10	5	9	101	77	122	150	268	234	376	297	Fer	protein_coding
ENSMUSG00000000131	2600	2401	389	926	8194	5476	3306	5147	9090	10289	11372	11171	Xpo6	protein_coding
ENSMUSG00000000134	189	239	20	76	710	509	279	360	594	710	684	679	Tfe3	protein_coding
ENSMUSG00000000142	1629	1574	228	550	4241	2246	1616	2642	3196	3501	3541	3512	Axin2	protein_coding
ENSMUSG00000000148	283	240	58	88	625	513	320	454	881	868	1052	990	Brat1	protein_coding
ENSMUSG00000000149	844	642	100	184	2052	1554	966	1389	2857	3026	2509	2518	Gna12	protein_coding
ENSMUSG00000000154	2	1	4	2	2	10	0	6	0	2	2	0	Slc22a18	protein_coding
ENSMUSG00000000157	0	10	0	0	46	8	14	18	44	16	13	16	Itgb2l	protein_coding
ENSMUSG00000000159	20	52	8	2	310	170	142	218	244	128	119	145	Igsf5	protein_coding
ENSMUSG00000000167	8	11	8	2	89	32	21	44	31	22	32	39	Pih1d2	protein_coding
ENSMUSG00000000168	400	370	78	156	1167	687	521	848	1222	1160	1446	1272	Dlat	protein_coding
ENSMUSG00000000171	331	328	70	106	1189	786	584	852	1166	1111	1086	1213	Sdhd	protein_coding
ENSMUSG00000000182	30	23	0	6	24	18	43	45	2	14	11	12	Fgf23	protein_coding
ENSMUSG00000000183	0	0	0	0	0	0	0	0	0	0	0	0	Fgf6	protein_coding
ENSMUSG00000000184	7994	7028	1143	2748	25495	14495	10661	16591	17965	18453	23850	22823	Ccnd2	protein_coding
ENSMUSG00000000194	1277	1206	214	482	3399	2461	1277	2157	4385	4890	5934	4977	Gpr107	protein_coding
ENSMUSG00000000197	4	6	4	7	18	20	12	18	30	42	26	28	Nalcn	protein_coding
ENSMUSG00000000202	12	13	0	6	93	60	60	60	16	22	22	28	Btbd17	protein_coding
ENSMUSG00000000204	35	35	3	13	102	106	53	87	140	123	134	163	Slfn4	protein_coding
ENSMUSG00000000214	0	0	0	0	0	0	0	0	0	0	0	0	Th	protein_coding
ENSMUSG00000000215	0	0	0	0	0	0	0	0	2	0	0	0	Ins2	protein_coding
ENSMUSG00000000216	12	0	0	0	2	2	0	0	0	2	0	0	Scnn1g	protein_coding
ENSMUSG00000000223	1	4	1	0	10	0	0	0	1	8	0	2	Drp2	protein_coding
ENSMUSG00000000244	96	111	34	46	894	518	366	494	1037	1201	1696	1375	Tspan32	protein_coding
ENSMUSG00000000247	2	6	0	0	6	6	0	0	0	2	0	0	Lhx2	protein_coding
ENSMUSG00000000248	39	31	7	19	506	395	273	675	358	307	325	474	Clec2g	protein_coding
ENSMUSG00000000253	482	429	80	188	1133	752	388	694	1107	1150	1669	1165	Gmpr	protein_coding
ENSMUSG00000000263	42	15	23	8	112	82	75	64	29	11	51	33	Glra1	protein_coding
ENSMUSG00000000266	52	18	4	2	18	30	10	12	3	26	6	22	Mid2	protein_coding
ENSMUSG00000000275	802	861	134	270	3234	1984	1335	2157	2920	3225	3451	3214	Trim25	protein_coding
ENSMUSG00000000276	587	525	73	170	2165	1369	878	1409	2176	1971	1988	1906	Dgke	protein_coding
ENSMUSG00000000278	359	422	88	175	794	565	326	590	629	620	354	566	Scpep1	protein_coding
ENSMUSG00000000282	1147	935	140	326	4441	2372	1447	2110	3709	3797	3477	3412	Mnt	protein_coding
ENSMUSG00000000290	7970	7157	1358	2604	35459	21518	12819	20379	30272	28435	31649	29131	Itgb2	protein_coding
ENSMUSG00000000295	102	80	24	36	414	301	246	358	732	729	760	704	Hddc2	protein_coding
ENSMUSG00000000296	18	16	6	12	42	37	18	24	8	24	20	27	Tpd52l1	protein_coding
ENSMUSG00000000301	22	57	27	21	142	103	68	66	109	153	140	169	Pemt	protein_coding
ENSMUSG00000000303	3030	2621	372	766	97	117	92	82	52	332	202	144	Cdh1	protein_coding
ENSMUSG00000000305	7	14	2	8	63	11	25	18	15	7	8	6	Cdh4	protein_coding
ENSMUSG00000000308	2	0	0	0	3	2	0	0	2	0	16	2	Ckmt1	protein_coding
ENSMUSG00000000317	28	14	0	5	98	63	34	40	12	6	0	28	Bcl6b	protein_coding
ENSMUSG00000000318	4	8	6	12	5	4	2	4	4	9	14	6	Clec10a	protein_coding
ENSMUSG00000000320	2	0	0	6	32	24	16	26	2	10	12	13	Alox12	protein_coding
ENSMUSG00000000325	12	16	2	7	18	6	4	4	19	16	8	21	Arvcf	protein_coding
ENSMUSG00000000326	51	60	11	35	129	54	55	91	149	158	224	183	Comt	protein_coding
ENSMUSG00000000339	274	244	32	58	1178	695	544	769	1391	1409	1263	1322	Rtca	protein_coding
ENSMUSG00000000340	239	176	64	122	915	643	369	695	1960	1991	1896	1794	Dbt	protein_coding
ENSMUSG00000000346	2573	2254	443	765	8910	5055	3603	5533	7428	7373	7708	7587	Dazap2	protein_coding
ENSMUSG00000000355	198	194	20	56	677	434	336	405	526	556	567	635	Mcts1	protein_coding
ENSMUSG00000000359	2	4	0	2	0	0	0	0	0	0	0	0	Rem1	protein_coding
ENSMUSG00000000365	3	0	2	4	25	18	7	10	29	36	42	30	Rnf17	protein_coding
ENSMUSG00000000374	2267	2072	286	695	6226	4187	2773	4198	6443	6641	7062	6518	Trappc10	protein_coding
ENSMUSG00000000378	2166	1975	378	705	6609	4583	3406	4749	8617	9383	11095	10588	Ccm2	protein_coding
ENSMUSG00000000381	2	4	0	2	32	6	8	18	5	3	8	0	Wap	protein_coding
ENSMUSG00000000384	565	636	73	211	1973	1187	607	1066	1846	1861	2042	1912	Tbrg4	protein_coding
ENSMUSG00000000385	6	12	0	0	2	6	4	0	2	0	6	0	Tmprss2	protein_coding
ENSMUSG00000000386	336	315	62	98	1144	719	540	790	814	853	1242	1146	Mx1	protein_coding
ENSMUSG00000000392	2	3	0	0	0	4	0	0	23	46	61	48	Fap	protein_coding
ENSMUSG00000000394	0	0	0	0	0	0	0	0	0	0	0	0	Gcg	protein_coding
ENSMUSG00000000399	801	762	110	283	2099	1223	935	1509	2953	3065	3103	2930	Ndufa9	protein_coding
ENSMUSG00000000402	0	0	0	4	6	0	2	6	4	3	0	0	Egfl6	protein_coding
ENSMUSG00000000409	6467	5721	1031	2204	19626	11307	7608	12359	18446	17839	20294	19091	Lck	protein_coding
ENSMUSG00000000411	12	14	4	9	77	40	29	40	30	48	28	34	Tssk3	protein_coding
ENSMUSG00000000416	0	9	2	0	0	0	2	1	0	3	0	1	Cttnbp2	protein_coding
ENSMUSG00000000420	1914	1646	268	490	5225	3192	2548	3945	6547	7683	9392	8049	Galnt1	protein_coding
ENSMUSG00000000435	0	0	0	0	0	0	0	0	0	0	0	0	Myf5	protein_coding
ENSMUSG00000000439	1455	1348	220	488	5892	4033	2379	4247	6919	7088	7583	6980	Mkrn2	protein_coding
ENSMUSG00000000440	18	28	6	0	22	8	5	1	16	5	3	10	Pparg	protein_coding
ENSMUSG00000000441	3548	3112	466	1123	10870	7516	4242	7581	13203	14550	12590	12272	Raf1	protein_coding
ENSMUSG00000000486	3758	3372	697	1199	14851	8353	5778	9002	11275	11294	12616	11357	Sept1	protein_coding
ENSMUSG00000000489	658	576	55	208	1430	948	990	1564	1783	1377	1581	2121	Pdgfb	protein_coding
ENSMUSG00000000530	40	22	4	0	30	8	2	8	0	6	4	10	Acvrl1	protein_coding
ENSMUSG00000000531	802	753	135	258	3083	2109	1115	1965	1865	1649	1146	1288	Grasp	protein_coding
ENSMUSG00000000532	378	366	92	134	994	614	535	801	1565	1873	2783	2216	Acvr1b	protein_coding
ENSMUSG00000000538	1044	990	165	381	2477	1724	1266	1536	2986	3519	4311	3910	Tom1l2	protein_coding
ENSMUSG00000000544	0	0	0	1	0	2	2	6	1	0	2	1	Gpa33	protein_coding
ENSMUSG00000000552	14	2	2	0	30	13	9	18	5	14	4	20	Zfp385a	protein_coding
ENSMUSG00000000555	11	13	12	2	24	15	19	16	7	38	12	34	Itga5	protein_coding
ENSMUSG00000000560	0	4	2	2	2	4	1	0	5	6	3	3	Gabra2	protein_coding
ENSMUSG00000000561	452	389	84	123	1273	866	538	858	1162	1226	1315	1339	Wdr77	protein_coding
ENSMUSG00000000562	52	48	14	38	190	113	89	106	96	82	102	68	Adora3	protein_coding
ENSMUSG00000000563	988	835	164	333	2617	1592	1097	1575	2295	2474	2662	2798	Atp5f1	protein_coding
ENSMUSG00000000567	0	0	0	2	0	0	0	0	0	0	0	0	Sox9	protein_coding
ENSMUSG00000000568	2290	1951	403	668	6588	3874	2833	4473	7340	7900	9565	8937	Hnrnpd	protein_coding
ENSMUSG00000000579	40	36	0	12	135	92	60	83	135	174	155	155	Dynlt1c	protein_coding
ENSMUSG00000000581	152	148	22	62	588	365	254	400	929	826	1012	994	C1d	protein_coding
ENSMUSG00000000594	1167	1163	152	287	2961	1940	1238	1617	1564	2322	1854	1850	Gm2a	protein_coding
ENSMUSG00000000600	581	460	82	130	1544	1084	801	1247	2082	2099	2691	2871	Krit1	protein_coding
ENSMUSG00000000605	878	701	90	238	2400	1380	979	1598	2270	2249	2352	2352	Clcn4	protein_coding
ENSMUSG00000000606	0	0	0	0	0	0	0	0	0	0	0	0	Vmn2r88	protein_coding
ENSMUSG00000000617	1	0	0	2	0	2	4	0	0	2	0	2	Grm6	protein_coding
ENSMUSG00000000627	368	270	38	122	779	604	262	454	576	778	562	634	Sema4f	protein_coding
ENSMUSG00000000628	772	743	118	178	1959	1240	605	759	462	712	264	372	Hk2	protein_coding
ENSMUSG00000000631	1575	1389	309	489	6140	3391	2197	3765	6181	5389	5782	5814	Myo18a	protein_coding
ENSMUSG00000000632	4	3	0	2	23	4	0	5	1	1	0	0	Sez6	protein_coding
ENSMUSG00000000673	80	82	12	33	789	473	371	573	842	789	1124	936	Haao	protein_coding
ENSMUSG00000000682	3653	2908	566	1071	9696	5945	3865	6194	7108	7179	8260	7635	Cd52	protein_coding
ENSMUSG00000000686	771	728	97	237	1854	1151	745	1043	2012	2437	3416	2807	Abhd15	protein_coding
ENSMUSG00000000690	1	0	0	0	2	2	0	0	0	0	0	0	Hoxb6	protein_coding
ENSMUSG00000000693	83	58	9	10	257	149	94	158	135	112	116	141	Loxl3	protein_coding
ENSMUSG00000000701	0	0	0	0	0	0	0	0	0	0	0	0	Tcl1b5	protein_coding
ENSMUSG00000000706	2	2	0	0	6	4	0	0	0	0	0	0	Btn1a1	protein_coding
ENSMUSG00000000708	3790	2924	518	1274	7707	4823	3915	6254	10121	12433	16492	13883	Kat2b	protein_coding
ENSMUSG00000000711	572	560	132	233	1865	1128	899	1281	1817	1763	2157	2015	Rab5b	protein_coding
ENSMUSG00000000724	86	56	4	29	235	182	143	198	127	102	226	136	Cryba1	protein_coding
ENSMUSG00000000730	0	2	0	2	2	1	0	1	0	2	1	2	Dnmt3l	protein_coding
ENSMUSG00000000731	2	2	0	0	0	2	1	0	1	2	4	2	Aire	protein_coding
ENSMUSG00000000732	104	152	30	26	844	490	434	602	785	811	1206	900	Icosl	protein_coding
ENSMUSG00000000738	705	670	111	240	2262	1204	891	1475	1752	1985	2266	1992	Spg7	protein_coding
ENSMUSG00000000739	5	0	0	0	1	1	3	2	6	1	2	2	Sult5a1	protein_coding
ENSMUSG00000000740	6044	5455	1380	2173	16437	10824	8646	9907	11538	15913	15077	14476	Rpl13	protein_coding
ENSMUSG00000000743	625	536	126	232	2356	1368	1001	1527	2548	2340	3156	2810	Chmp1a	protein_coding
ENSMUSG00000000751	1857	1656	307	624	6648	4029	2474	4133	5747	5523	5045	5599	Rpa1	protein_coding
ENSMUSG00000000753	12	6	2	8	46	9	13	10	52	41	68	87	Serpinf1	protein_coding
ENSMUSG00000000759	1492	1489	226	438	4106	2660	1651	2666	4612	5126	5292	4920	Tubgcp3	protein_coding
ENSMUSG00000000766	1946	1548	339	578	8932	5793	5152	7063	14385	18944	26219	21406	Oprm1	protein_coding
ENSMUSG00000000776	310	224	38	62	927	559	398	585	774	813	720	704	Polr3d	protein_coding
ENSMUSG00000000782	7521	6321	1089	1753	16518	10938	8435	11349	15483	20751	17845	17228	Tcf7	protein_coding
ENSMUSG00000000787	4791	3811	579	1253	8834	5828	4276	6378	10311	11413	15932	13615	Ddx3x	protein_coding
ENSMUSG00000000791	278	272	50	90	796	576	359	454	931	1030	1822	1190	Il12rb1	protein_coding
ENSMUSG00000000792	39	33	2	8	58	45	16	21	3	4	4	8	Slc5a5	protein_coding
ENSMUSG00000000794	37	31	0	1	9	7	3	6	10	3	5	5	Kcnn3	protein_coding
ENSMUSG00000000804	1107	928	143	351	3135	2152	1394	2178	4395	5394	6549	5971	Usp32	protein_coding
ENSMUSG00000000805	1	0	0	0	0	0	0	0	0	0	0	2	Car4	protein_coding
ENSMUSG00000000811	154	72	34	45	963	583	376	796	986	956	575	700	Txnrd3	protein_coding
ENSMUSG00000000817	1210	1084	244	444	7159	4060	2678	4763	6058	5922	6576	6390	Fasl	protein_coding
ENSMUSG00000000823	314	269	52	82	1079	626	466	563	1029	1160	1495	1262	Zfp512b	protein_coding
ENSMUSG00000000826	2940	2658	294	751	10705	6863	3942	6964	11222	11321	10947	10542	Dnajc5	protein_coding
ENSMUSG00000000827	904	856	190	322	3820	2418	1621	2741	4329	4636	4573	4429	Tpd52l2	protein_coding
ENSMUSG00000000838	1308	1083	163	494	3919	2695	1830	3116	4807	6387	5916	5896	Fmr1	protein_coding
ENSMUSG00000000861	12	12	6	5	14	7	0	2	3	6	4	217	Bcl11a	protein_coding
ENSMUSG00000000869	34	19	16	14	24	21	10	46	25	62	73	38	Il4	protein_coding
ENSMUSG00000000876	116	124	26	38	389	358	291	418	419	451	489	458	Pxmp4	protein_coding
ENSMUSG00000000881	148	124	24	80	372	232	210	192	451	458	560	496	Dlg3	protein_coding
ENSMUSG00000000884	351	376	51	77	1193	840	553	828	1286	1556	1645	1465	Gnb1l	protein_coding
ENSMUSG00000000889	0	0	0	0	4	0	4	1	0	2	0	0	Dbh	protein_coding
ENSMUSG00000000901	82	56	11	30	155	63	30	62	68	99	150	104	Mmp11	protein_coding
ENSMUSG00000000902	456	396	56	147	1205	744	406	808	1131	1345	1605	1288	Smarcb1	protein_coding
ENSMUSG00000000903	8	2	2	0	12	12	3	6	14	7	17	16	Vpreb3	protein_coding
ENSMUSG00000000915	8884	8145	1082	2215	20207	11964	6513	11344	7485	6934	6828	6746	Hip1r	protein_coding
ENSMUSG00000000916	231	188	51	81	571	364	200	443	475	516	569	582	Nsun5	protein_coding
ENSMUSG00000000934	90	42	14	16	220	128	93	185	194	184	320	221	Top1mt	protein_coding
ENSMUSG00000000938	0	2	0	0	6	0	4	2	0	0	0	0	Hoxa10	protein_coding
ENSMUSG00000000942	2	0	0	0	0	0	0	0	0	3	0	0	Hoxa4	protein_coding
ENSMUSG00000000948	2	20	0	0	18	36	22	10	10	46	62	31	Gm38393	protein_coding
ENSMUSG00000000957	31	32	2	4	22	12	14	17	15	16	17	46	Mmp14	protein_coding
ENSMUSG00000000958	43	52	2	10	194	89	27	68	96	81	82	107	Slc7a7	protein_coding
ENSMUSG00000000959	383	405	72	128	1537	970	515	892	1400	1351	1509	1534	Oxa1l	protein_coding
ENSMUSG00000000976	464	466	66	216	1376	860	562	931	1806	2105	2068	1992	Heatr6	protein_coding
ENSMUSG00000000982	139	72	22	10	888	404	144	272	511	359	114	239	Ccl3	protein_coding
ENSMUSG00000000983	0	0	0	0	2	0	0	0	0	0	0	0	Wfdc18	protein_coding
ENSMUSG00000001014	63	34	12	10	197	135	36	75	20	39	25	47	Icam4	protein_coding
ENSMUSG00000001016	683	618	102	234	2150	1379	964	1567	2114	1994	1975	1984	Ilf2	protein_coding
ENSMUSG00000001017	1735	1523	227	475	5345	3285	2042	3271	5648	5771	6160	5930	Chtop	protein_coding
ENSMUSG00000001018	194	139	25	65	668	380	241	456	712	588	652	642	Snapin	protein_coding
ENSMUSG00000001020	1908	1621	294	496	1258	910	554	944	846	708	544	822	S100a4	protein_coding
ENSMUSG00000001021	12	39	4	0	32	27	28	46	6	21	38	20	S100a3	protein_coding
ENSMUSG00000001023	5	9	0	0	6	2	4	2	0	0	2	0	S100a5	protein_coding
ENSMUSG00000001025	1562	1555	294	378	2452	1180	909	1154	1501	1196	978	1444	S100a6	protein_coding
ENSMUSG00000001027	15	30	2	10	16	28	7	12	19	20	13	22	Scn4a	protein_coding
ENSMUSG00000001029	262	232	44	104	1129	673	446	572	1052	953	857	984	Icam2	protein_coding
ENSMUSG00000001034	198	202	44	46	663	447	280	366	584	565	558	562	Mapk7	protein_coding
ENSMUSG00000001036	189	94	9	62	368	283	101	247	378	364	365	284	Epn2	protein_coding
ENSMUSG00000001039	8	4	0	3	4	12	9	21	22	12	24	20	B9d1	protein_coding
ENSMUSG00000001052	1492	1481	264	472	5384	3694	2669	4135	6607	6872	7512	7230	Sec24b	protein_coding
ENSMUSG00000001053	402	366	67	120	1935	1078	626	1034	1171	974	692	802	N4bp3	protein_coding
ENSMUSG00000001054	1400	1154	222	398	3487	2062	1369	2303	2411	2677	2719	2606	Rmnd5b	protein_coding
ENSMUSG00000001056	344	320	69	151	1114	550	460	645	741	797	967	887	Nhp2	protein_coding
ENSMUSG00000001062	315	201	40	107	972	566	271	544	787	679	672	654	Vps9d1	protein_coding
ENSMUSG00000001065	515	533	85	139	1967	1257	788	1035	1188	1121	1089	1056	Zfp276	protein_coding
ENSMUSG00000001076	2	2	0	1	2	6	6	0	0	0	2	0	C1ql4	protein_coding
ENSMUSG00000001082	197	157	38	58	523	314	242	281	669	566	744	565	Mfsd10	protein_coding
ENSMUSG00000001089	771	574	154	173	3334	2298	1072	1536	3463	3284	2451	2291	Luzp1	protein_coding
ENSMUSG00000001095	0	1	0	0	0	0	0	2	0	0	0	0	Slc13a2	protein_coding
ENSMUSG00000001098	1182	1059	158	386	3601	2042	1462	2204	5436	4643	4688	4783	Kctd10	protein_coding
ENSMUSG00000001100	170	164	54	38	597	484	317	464	548	633	576	573	Poldip2	protein_coding
ENSMUSG00000001103	2	5	0	0	13	12	11	23	10	7	8	11	Sebox	protein_coding
ENSMUSG00000001105	479	441	93	173	1668	963	731	1110	974	1182	1621	1236	Ift20	protein_coding
ENSMUSG00000001119	40	16	2	12	18	2	4	6	0	0	0	0	Col6a1	protein_coding
ENSMUSG00000001120	356	266	42	106	702	497	378	383	1204	1456	2134	1536	Pcbp3	protein_coding
ENSMUSG00000001123	971	911	172	304	2815	1735	1319	1965	2474	2893	3370	3028	Lgals9	protein_coding
ENSMUSG00000001127	661	654	150	197	1678	1096	786	1053	1863	2038	2495	2407	Araf	protein_coding
ENSMUSG00000001128	16	26	0	4	45	16	20	28	40	34	56	67	Cfp	protein_coding
ENSMUSG00000001131	2	0	0	0	2	2	2	4	2	6	4	8	Timp1	protein_coding
ENSMUSG00000001134	222	133	22	77	622	373	340	558	709	711	743	699	Uxt	protein_coding
ENSMUSG00000001138	696	611	92	180	1939	1351	834	1319	2672	2344	2544	2264	Cnnm3	protein_coding
ENSMUSG00000001143	463	407	49	156	856	510	468	856	670	986	1413	1133	Lman2l	protein_coding
ENSMUSG00000001150	1236	1048	170	378	3654	2372	1489	2296	3952	4476	4741	4423	Mcm3ap	protein_coding
ENSMUSG00000001151	2481	2216	282	743	7243	4531	2711	4445	8370	8827	9293	8603	Pcnt	protein_coding
ENSMUSG00000001155	0	0	0	0	0	0	0	0	1	0	0	0	Ftcd	protein_coding
ENSMUSG00000001156	3272	3221	452	925	9871	6635	4150	8077	4238	5338	3865	4082	Mxd1	protein_coding
ENSMUSG00000001157	839	828	144	296	3367	2357	1389	2237	3150	3256	3165	3106	Gmcl1	protein_coding
ENSMUSG00000001158	191	218	38	75	608	276	263	344	274	304	338	360	Snrnp27	protein_coding
ENSMUSG00000001166	64	38	6	16	230	98	67	163	189	206	243	286	Oas1c	protein_coding
ENSMUSG00000001168	0	3	0	0	2	1	0	0	2	9	1	1	Oas1h	protein_coding
ENSMUSG00000001173	164	97	32	38	254	177	156	228	422	522	676	678	Ocrl	protein_coding
ENSMUSG00000001175	7266	6287	1064	2129	19429	11497	8724	13220	14521	14758	16678	16126	Calm1	protein_coding
ENSMUSG00000001211	2054	1571	312	666	8810	5614	3647	5359	9887	10587	12643	11112	Agpat3	protein_coding
ENSMUSG00000001225	11	16	6	4	101	77	63	94	29	28	43	25	Slc26a3	protein_coding
ENSMUSG00000001227	96	63	8	24	622	382	271	312	377	355	150	250	Sema6b	protein_coding
ENSMUSG00000001228	325	240	22	58	854	482	228	277	249	298	154	193	Uhrf1	protein_coding
ENSMUSG00000001229	774	645	148	251	2550	1413	937	1702	2531	2217	2688	2605	Dpp9	protein_coding
ENSMUSG00000001240	354	279	44	92	986	500	445	697	952	994	1098	1046	Ramp2	protein_coding
ENSMUSG00000001247	157	99	10	40	451	259	221	217	308	348	386	374	Lsr	protein_coding
ENSMUSG00000001248	3070	2617	370	787	8921	4979	2721	4520	5995	6209	6145	6075	Gramd1a	protein_coding
ENSMUSG00000001249	6	8	0	3	51	10	4	12	14	20	16	16	Hpn	protein_coding
ENSMUSG00000001260	6	6	2	4	0	2	6	2	3	11	6	6	Gabrg1	protein_coding
ENSMUSG00000001270	94	96	20	36	178	118	100	143	177	300	750	490	Ckb	protein_coding
ENSMUSG00000001280	2615	2429	337	774	9899	5948	3599	5824	8402	8284	8455	7804	Sp1	protein_coding
ENSMUSG00000001281	5001	4796	824	1575	17875	10908	6648	9935	17618	16741	15356	16508	Itgb7	protein_coding
ENSMUSG00000001285	178	135	40	85	552	317	216	352	516	599	630	520	Myg1	protein_coding
ENSMUSG00000001288	377	364	46	105	1759	1143	678	1024	1510	1264	1059	1387	Rarg	protein_coding
ENSMUSG00000001289	1005	999	259	324	3339	1908	1426	2014	2467	2700	2967	3031	Pfdn5	protein_coding
ENSMUSG00000001300	234	205	24	80	1110	638	340	532	314	292	328	316	Efnb2	protein_coding
ENSMUSG00000001305	292	239	82	113	939	592	514	678	1110	1491	1287	1157	Rrp15	protein_coding
ENSMUSG00000001313	127	80	28	43	453	348	213	278	336	231	252	312	Rnd2	protein_coding
ENSMUSG00000001323	221	251	35	81	791	421	299	498	766	826	1010	830	Srr	protein_coding
ENSMUSG00000001333	171	157	51	81	604	412	231	459	417	459	483	487	Sync	protein_coding
ENSMUSG00000001334	8	6	0	4	10	6	6	0	8	10	14	8	Fndc5	protein_coding
ENSMUSG00000001348	464	432	144	190	3188	1820	1358	1805	3754	3226	3699	3544	Acp5	protein_coding
ENSMUSG00000001349	17	11	2	8	38	30	12	41	24	35	26	22	Cnn1	protein_coding
ENSMUSG00000001366	461	409	76	202	1709	1080	734	1331	1755	1754	1723	1692	Fbxo9	protein_coding
ENSMUSG00000001376	580	496	69	139	1862	1343	1260	1678	2316	2816	3107	2866	Vps50	protein_coding
ENSMUSG00000001380	896	754	144	268	2702	1654	1209	1817	2807	2753	3016	2804	Hars	protein_coding
ENSMUSG00000001383	526	493	64	182	1798	831	824	1001	1268	1299	1395	1332	Zmat2	protein_coding
ENSMUSG00000001403	34	41	4	4	75	43	17	12	21	32	10	12	Ube2c	protein_coding
ENSMUSG00000001415	1014	1086	137	272	3775	2487	1116	2129	3150	3021	2714	2958	Smg5	protein_coding
ENSMUSG00000001416	1745	1566	164	546	4512	2841	1946	3077	3787	4741	4242	4291	Cct3	protein_coding
ENSMUSG00000001418	580	486	94	168	1564	984	516	857	1511	1461	1608	1502	Glmp	protein_coding
ENSMUSG00000001419	7932	7487	749	2118	21104	13088	7306	11315	19273	21652	17812	18501	Mef2d	protein_coding
ENSMUSG00000001420	97	96	22	22	260	128	109	154	93	100	121	132	Tmem79	protein_coding
ENSMUSG00000001424	9318	7895	1267	2889	27747	17286	12957	19689	31452	40641	49823	45248	Snd1	protein_coding
ENSMUSG00000001435	31	23	7	4	40	23	4	27	49	74	85	53	Col18a1	protein_coding
ENSMUSG00000001436	160	215	48	52	622	348	241	286	560	687	707	640	Slc19a1	protein_coding
ENSMUSG00000001440	2732	2418	343	722	8990	5528	3332	5045	6959	7075	7684	7605	Kpnb1	protein_coding
ENSMUSG00000001441	808	723	158	292	2737	1833	997	1552	2760	3242	3580	3256	Npepps	protein_coding
ENSMUSG00000001444	5164	4612	730	1438	18454	11000	5901	10061	14969	13807	14046	14334	Tbx21	protein_coding
ENSMUSG00000001445	251	163	29	74	843	389	378	544	772	714	938	762	Mrpl10	protein_coding
ENSMUSG00000001467	1521	1298	237	504	2839	1894	1244	2134	2336	2957	3071	2859	Cyp51	protein_coding
ENSMUSG00000001472	2935	2573	496	904	7742	4982	2789	4738	7304	7545	8597	7790	Tcf25	protein_coding
ENSMUSG00000001473	69	98	27	24	190	122	85	156	257	247	382	319	Tubb6	protein_coding
ENSMUSG00000001482	185	172	17	58	491	323	258	380	573	608	761	664	Def8	protein_coding
ENSMUSG00000001493	2	8	0	0	16	10	2	4	0	2	0	2	Meox1	protein_coding
ENSMUSG00000001494	0	0	0	0	4	2	0	0	0	0	0	0	Sost	protein_coding
ENSMUSG00000001496	4	0	0	2	4	0	0	2	0	0	0	0	Nkx2-1	protein_coding
ENSMUSG00000001497	0	0	0	4	16	2	4	4	2	0	2	2	Pax9	protein_coding
ENSMUSG00000001504	0	0	0	0	0	0	0	0	0	0	0	0	Irx2	protein_coding
ENSMUSG00000001506	56	67	12	146	162	70	16	49	26	40	40	46	Col1a1	protein_coding
ENSMUSG00000001507	130	106	18	36	49	36	32	36	46	138	228	173	Itga3	protein_coding
ENSMUSG00000001508	0	1	2	0	2	0	2	2	2	0	0	1	Sgca	protein_coding
ENSMUSG00000001510	0	0	0	0	0	0	0	0	0	0	0	0	Dlx3	protein_coding
ENSMUSG00000001517	122	98	3	34	440	249	102	197	247	243	165	190	Foxm1	protein_coding
ENSMUSG00000001518	449	364	106	175	1383	853	676	1101	745	956	1154	851	Itfg2	protein_coding
ENSMUSG00000001520	345	270	82	96	989	689	470	769	610	749	931	694	Nrip2	protein_coding
ENSMUSG00000001521	102	67	20	52	179	114	68	99	108	152	200	199	Tulp3	protein_coding
ENSMUSG00000001524	49	45	16	6	205	162	87	144	170	206	219	284	Gtf2h4	protein_coding
ENSMUSG00000001525	3652	3111	568	1124	14667	9171	5650	9328	10871	13153	13514	12310	Tubb5	protein_coding
ENSMUSG00000001542	1728	1514	306	608	4348	2191	2004	3740	2716	2845	3364	3099	Ell2	protein_coding
ENSMUSG00000001552	70	76	6	24	647	509	180	366	319	240	166	227	Jup	protein_coding
ENSMUSG00000001555	12	16	0	10	72	36	38	30	40	31	91	55	Fkbp10	protein_coding
ENSMUSG00000001558	63	57	10	9	424	243	160	218	396	370	289	280	Klhl10	protein_coding
ENSMUSG00000001566	2	0	0	2	9	2	0	2	6	0	0	0	Mnx1	protein_coding
ENSMUSG00000001569	601	465	100	192	1882	1132	850	1298	1593	1567	1838	1777	Nom1	protein_coding
ENSMUSG00000001576	1832	1915	244	662	1920	1197	1064	1583	2487	2946	4066	3372	Ergic1	protein_coding
ENSMUSG00000001583	2	16	2	1	20	12	6	23	15	6	8	12	Tnk1	protein_coding
ENSMUSG00000001588	2783	2083	332	779	6185	3539	2430	4223	4982	5749	6701	6283	Acap1	protein_coding
ENSMUSG00000001604	5	1	1	0	5	3	3	3	5	2	4	1	Tcea3	protein_coding
ENSMUSG00000001622	0	0	0	0	0	0	0	0	0	0	2	0	Csn3	protein_coding
ENSMUSG00000001627	5923	5570	753	1704	22383	15102	7658	11567	14596	20147	19909	18830	Ifrd1	protein_coding
ENSMUSG00000001630	486	392	60	204	1749	1171	954	1789	2071	2295	1910	1928	Stk38l	protein_coding
ENSMUSG00000001632	1233	1137	184	332	4509	2631	1457	2929	3136	3122	2910	2833	Brpf1	protein_coding
ENSMUSG00000001642	1176	1072	192	394	4432	2562	1738	2889	4292	4964	4949	4546	Akr1b3	protein_coding
ENSMUSG00000001655	0	0	0	0	0	0	0	0	0	0	0	0	Hoxc13	protein_coding
ENSMUSG00000001656	0	0	0	0	0	2	0	0	0	0	0	0	Hoxc11	protein_coding
ENSMUSG00000001657	0	0	0	0	0	0	0	0	8	0	0	0	Hoxc8	protein_coding
ENSMUSG00000001661	2	0	0	0	29	16	4	8	6	2	6	10	Hoxc6	protein_coding
ENSMUSG00000001663	14	4	2	8	44	10	20	42	44	40	30	74	Gstt1	protein_coding
ENSMUSG00000001665	12	6	0	3	10	10	8	16	12	6	8	4	Gstt3	protein_coding
ENSMUSG00000001666	98	107	29	26	331	220	152	194	194	306	294	292	Ddt	protein_coding
ENSMUSG00000001670	0	0	0	0	0	0	0	0	2	0	0	0	Tat	protein_coding
ENSMUSG00000001672	0	0	0	0	10	4	3	9	9	4	3	4	Marveld3	protein_coding
ENSMUSG00000001674	674	666	72	192	2356	1378	964	1558	2375	2628	2844	2536	Ddx18	protein_coding
ENSMUSG00000001687	4782	3627	542	1399	14246	9167	6786	10831	14420	15604	13078	14285	Ubl3	protein_coding
ENSMUSG00000001700	11476	13092	2472	3596	32274	21206	16562	21864	32903	46529	53585	41473	Gramd3	protein_coding
ENSMUSG00000001707	252	269	52	74	803	438	384	508	584	565	622	587	Eef1e1	protein_coding
ENSMUSG00000001729	1519	1150	198	458	5189	3014	1763	2936	4648	4053	4520	4493	Akt1	protein_coding
ENSMUSG00000001739	20	24	0	6	72	45	40	36	53	33	50	38	Cldn15	protein_coding
ENSMUSG00000001741	2346	2055	357	792	8130	4932	3624	5554	7268	8529	11491	9241	Il16	protein_coding
ENSMUSG00000001750	662	645	104	233	2237	1305	684	1318	1553	1337	1327	1372	Tcirg1	protein_coding
ENSMUSG00000001751	92	71	9	21	158	131	94	102	229	226	270	292	Naglu	protein_coding
ENSMUSG00000001755	78	80	20	34	321	170	192	197	320	376	414	428	Coasy	protein_coding
ENSMUSG00000001761	3	4	1	2	5	0	0	9	4	16	5	14	Smo	protein_coding
ENSMUSG00000001763	2	0	2	0	12	4	2	4	8	6	7	67	Tspan33	protein_coding
ENSMUSG00000001767	951	807	136	292	2710	1661	1179	1813	2826	2913	2613	2550	Crnkl1	protein_coding
ENSMUSG00000001768	40	26	2	22	28	24	1	10	18	19	26	33	Rin2	protein_coding
ENSMUSG00000001773	0	0	0	0	0	0	0	0	0	0	0	0	Folh1	protein_coding
ENSMUSG00000001774	1745	1572	284	604	4900	3355	2375	4400	3013	4195	3473	3573	Chordc1	protein_coding
ENSMUSG00000001783	820	816	124	258	2398	1508	1098	1334	2100	2448	2698	2421	Rtcb	protein_coding
ENSMUSG00000001785	401	363	70	164	1366	910	669	1052	1515	1577	2034	1705	Pwp1	protein_coding
ENSMUSG00000001786	545	504	108	208	1946	1237	923	1639	2930	3338	3272	3099	Fbxo7	protein_coding
ENSMUSG00000001794	1089	1065	148	364	4525	2623	1639	2816	3837	3484	3497	3580	Capns1	protein_coding
ENSMUSG00000001802	0	0	0	0	2	0	0	0	0	3	2	4	Lrp3	protein_coding
ENSMUSG00000001804	0	0	0	0	0	2	0	0	0	0	0	0	Dsg4	protein_coding
ENSMUSG00000001815	0	4	2	0	0	0	0	0	0	2	2	0	Evx2	protein_coding
ENSMUSG00000001819	2	0	0	0	0	0	0	0	0	0	0	0	Hoxd13	protein_coding
ENSMUSG00000001823	0	0	0	0	0	0	0	0	0	0	0	0	Hoxd12	protein_coding
ENSMUSG00000001827	0	0	0	0	0	0	0	0	0	1	0	0	Folr1	protein_coding
ENSMUSG00000001829	684	604	62	246	1663	1172	760	1109	2097	2973	3814	3067	Clpb	protein_coding
ENSMUSG00000001833	2212	1776	338	662	6618	4180	2946	5166	6716	7960	7987	8107	Sept7	protein_coding
ENSMUSG00000001844	255	184	41	66	739	478	322	539	1001	971	919	932	Zdhhc4	protein_coding
ENSMUSG00000001847	2492	2110	348	724	8643	5684	3349	5981	9631	9809	8912	9274	Rac1	protein_coding
ENSMUSG00000001855	1791	1730	330	585	5880	3838	2460	4028	6581	6927	8289	7572	Nup214	protein_coding
ENSMUSG00000001864	11	11	0	4	23	18	14	21	0	2	2	7	Aif1l	protein_coding
ENSMUSG00000001865	4	8	0	0	46	36	16	49	44	62	84	87	Cpa3	protein_coding
ENSMUSG00000001870	22	62	0	8	6	4	4	8	0	0	2	3	Ltbp1	protein_coding
ENSMUSG00000001891	808	745	112	242	2181	1454	1091	1917	1974	2187	3251	2708	Ugp2	protein_coding
ENSMUSG00000001901	853	651	99	267	3934	2076	1449	2147	2858	2545	2844	3781	Kcnh6	protein_coding
ENSMUSG00000001909	366	317	71	137	1373	835	546	801	1285	1268	1383	1500	Trmt1	protein_coding
ENSMUSG00000001910	925	744	132	284	3509	2235	1508	2466	3893	3755	4448	3954	Nacc1	protein_coding
ENSMUSG00000001911	76	94	8	37	612	242	156	255	380	546	556	530	Nfix	protein_coding
ENSMUSG00000001918	1946	1885	316	615	6776	3887	1954	3226	3811	4598	4172	4052	Slc1a5	protein_coding
ENSMUSG00000001924	3813	3456	596	1244	11680	7368	4787	7704	10750	11213	12123	11304	Uba1	protein_coding
ENSMUSG00000001930	132	18	6	18	182	32	24	46	12	10	17	26	Vwf	protein_coding
ENSMUSG00000001942	338	324	68	93	835	563	477	763	836	983	1341	1224	Siae	protein_coding
ENSMUSG00000001943	8	8	2	2	28	0	12	5	4	8	12	22	Vsig2	protein_coding
ENSMUSG00000001946	30	18	8	4	39	30	23	20	20	34	36	43	Esam	protein_coding
ENSMUSG00000001948	4	24	2	2	21	34	10	26	6	8	12	28	Spa17	protein_coding
ENSMUSG00000001962	540	518	92	159	1545	953	770	941	975	1038	1065	1012	Fam50a	protein_coding
ENSMUSG00000001964	675	710	147	192	2357	1345	862	1206	1337	1456	1724	1670	Emd	protein_coding
ENSMUSG00000001983	120	125	26	51	275	179	130	203	261	294	318	318	Taco1	protein_coding
ENSMUSG00000001985	0	0	0	0	4	4	0	0	2	0	2	3	Grik3	protein_coding
ENSMUSG00000001986	6	8	7	4	22	24	2	7	14	61	50	36	Gria3	protein_coding
ENSMUSG00000001988	35	32	8	12	177	127	61	126	228	159	195	211	Npas1	protein_coding
ENSMUSG00000001995	2787	2222	310	788	6494	4008	2800	4817	5966	7509	7810	6383	Sipa1l2	protein_coding
ENSMUSG00000001998	610	590	80	155	1425	1078	682	1104	1882	2087	2240	2103	Ap4e1	protein_coding
ENSMUSG00000001999	212	141	24	45	639	360	325	437	721	705	674	750	Blvra	protein_coding
ENSMUSG00000002006	69	47	9	68	278	165	132	221	238	275	316	329	Pdzd4	protein_coding
ENSMUSG00000002007	63	76	26	36	476	321	159	233	603	513	634	569	Srpk3	protein_coding
ENSMUSG00000002010	436	439	99	200	2131	1312	833	1382	2188	2463	2686	2442	Idh3g	protein_coding
ENSMUSG00000002012	2	2	4	2	12	6	0	14	6	6	28	14	Pnck	protein_coding
ENSMUSG00000002014	380	284	56	98	1281	741	536	694	970	1044	1127	1140	Ssr4	protein_coding
ENSMUSG00000002015	995	928	164	352	3816	2115	1584	2384	2994	3464	3851	3630	Bcap31	protein_coding
ENSMUSG00000002017	288	225	20	64	952	582	368	602	1210	1212	1318	1339	Fam98a	protein_coding
ENSMUSG00000002020	4	17	0	0	17	17	69	20	18	25	57	39	Ltbp2	protein_coding
ENSMUSG00000002028	6970	6150	816	1886	15265	9445	6061	10006	13237	15055	18058	16412	Kmt2a	protein_coding
ENSMUSG00000002031	171	145	44	44	581	427	264	414	482	579	634	616	Ift46	protein_coding
ENSMUSG00000002032	12	12	0	4	38	2	8	18	26	6	34	20	Tmem25	protein_coding
ENSMUSG00000002033	4204	3695	704	1318	8041	4602	3484	5224	5685	5773	6964	6236	Cd3g	protein_coding
ENSMUSG00000002043	129	110	32	43	340	244	155	221	209	285	329	237	Trappc6a	protein_coding
ENSMUSG00000002052	2822	2590	503	951	7799	4475	3336	5477	7551	7890	8664	8039	Supt6	protein_coding
ENSMUSG00000002055	173	115	2	37	507	268	130	207	424	452	221	236	Spag5	protein_coding
ENSMUSG00000002057	3	8	0	1	19	1	12	9	6	0	3	11	Foxn1	protein_coding
ENSMUSG00000002058	264	201	30	70	1172	763	397	645	714	653	582	674	Unc119	protein_coding
ENSMUSG00000002059	6	2	4	0	21	6	6	6	0	2	9	5	Rab34	protein_coding
ENSMUSG00000002064	575	468	86	157	1536	900	611	790	1041	1135	1200	1239	Sdf2	protein_coding
ENSMUSG00000002068	112	81	14	53	341	170	104	237	220	237	174	232	Ccne1	protein_coding
ENSMUSG00000002076	2	12	1	0	13	26	10	14	46	41	23	32	Hsf2bp	protein_coding
ENSMUSG00000002083	576	563	156	170	1695	980	721	994	707	800	702	638	Bbc3	protein_coding
ENSMUSG00000002100	134	99	10	35	349	207	110	191	262	129	345	319	Mybpc3	protein_coding
ENSMUSG00000002102	1330	1189	216	456	3893	2300	1646	2521	3079	2976	3091	2955	Psmc3	protein_coding
ENSMUSG00000002103	170	138	21	47	415	280	206	292	487	553	769	548	Acp2	protein_coding
ENSMUSG00000002104	26	24	0	6	11	2	2	7	13	21	18	14	Rapsn	protein_coding
ENSMUSG00000002105	196	258	33	66	773	413	236	470	608	540	603	488	Slc39a13	protein_coding
ENSMUSG00000002107	13813	11610	2149	3887	30319	20725	16724	25499	37150	48306	63329	51229	Celf2	protein_coding
ENSMUSG00000002108	45	46	2	12	133	88	70	86	79	48	79	80	Nr1h3	protein_coding
ENSMUSG00000002109	411	338	75	154	829	659	480	619	918	1228	1727	1309	Ddb2	protein_coding
ENSMUSG00000002111	37	19	0	10	43	36	10	26	14	0	12	28	Spi1	protein_coding
ENSMUSG00000002129	1103	1029	242	397	3474	2056	1587	2340	3261	3328	3978	3535	Sf3a1	protein_coding
ENSMUSG00000002147	2353	2326	327	812	7978	4846	3122	4982	6585	6270	6385	6266	Stat6	protein_coding
ENSMUSG00000002190	62	41	4	12	30	18	6	6	8	8	2	8	Clgn	protein_coding
ENSMUSG00000002204	175	58	26	52	351	136	136	311	200	115	181	301	Napsa	protein_coding
ENSMUSG00000002205	502	403	70	176	1656	979	708	991	2190	2093	2248	2223	Vrk3	protein_coding
ENSMUSG00000002210	944	885	168	341	2949	1772	1121	1724	3451	3227	3522	3218	Smg9	protein_coding
ENSMUSG00000002221	835	792	116	274	2825	1828	1230	1896	2538	2719	2661	2614	Paxip1	protein_coding
ENSMUSG00000002222	2387	2199	332	742	8955	6368	3409	5853	9260	10357	8481	8412	Rmnd5a	protein_coding
ENSMUSG00000002227	542	456	130	169	1724	992	802	1100	2175	2532	3308	2751	Mov10	protein_coding
ENSMUSG00000002228	286	259	44	64	1342	784	522	786	837	793	808	873	Ppm1j	protein_coding
ENSMUSG00000002233	110	90	34	18	463	303	214	293	361	295	552	392	Rhoc	protein_coding
ENSMUSG00000002240	0	0	0	0	0	0	0	0	0	0	0	0	Prr27	protein_coding
ENSMUSG00000002249	31	26	6	10	77	74	18	24	18	20	21	9	Tead3	protein_coding
ENSMUSG00000002250	1272	1189	232	434	3651	2510	1526	2376	4173	4487	4228	4059	Ppard	protein_coding
ENSMUSG00000002257	1562	1517	248	465	5536	3177	2335	3425	5372	4928	5535	5631	Def6	protein_coding
ENSMUSG00000002265	4	6	0	2	8	8	4	10	2	2	4	4	Peg3	protein_coding
ENSMUSG00000002266	0	0	0	0	0	0	0	0	0	0	0	0	Zim1	protein_coding
ENSMUSG00000002274	178	147	21	38	732	437	246	462	660	555	698	711	Metrn	protein_coding
ENSMUSG00000002279	509	410	82	290	2452	1326	1088	1554	3311	3255	3850	3552	Lmf1	protein_coding
ENSMUSG00000002280	172	164	26	42	569	402	272	357	627	705	629	619	Narfl	protein_coding
ENSMUSG00000002289	84	80	8	28	374	204	114	192	150	132	218	182	Angptl4	protein_coding
ENSMUSG00000002297	775	689	82	217	2945	1761	1151	2075	4198	3926	3398	3674	Dbf4	protein_coding
ENSMUSG00000002307	382	348	72	108	1781	1058	734	1013	1406	1410	1529	1482	Daxx	protein_coding
ENSMUSG00000002308	73	74	8	30	234	158	121	135	161	124	116	136	Cd320	protein_coding
ENSMUSG00000002319	298	356	60	117	917	589	349	491	777	857	951	1032	Ipo4	protein_coding
ENSMUSG00000002320	417	392	76	103	1179	626	476	657	1060	1078	1172	1216	Tm9sf1	protein_coding
ENSMUSG00000002324	21	8	2	2	52	10	19	22	15	6	21	12	Rec8	protein_coding
ENSMUSG00000002325	543	523	95	194	1821	1137	795	1253	1501	1773	1974	2036	Irf9	protein_coding
ENSMUSG00000002326	405	322	50	135	1534	983	550	870	1538	1363	1367	1481	Gmpr2	protein_coding
ENSMUSG00000002329	246	201	32	56	645	358	262	349	468	524	563	558	Mdp1	protein_coding
ENSMUSG00000002332	153	134	24	32	690	390	243	469	554	484	326	414	Dhrs1	protein_coding
ENSMUSG00000002341	4	0	0	0	12	3	2	0	2	1	0	0	Ncan	protein_coding
ENSMUSG00000002342	196	205	45	69	876	527	287	490	895	633	730	715	Tmem161a	protein_coding
ENSMUSG00000002343	93	88	11	31	230	167	123	152	232	205	229	242	Armc6	protein_coding
ENSMUSG00000002345	450	368	68	154	1131	551	478	752	961	1097	1369	1199	Borcs8	protein_coding
ENSMUSG00000002346	197	177	24	126	777	496	334	543	571	602	488	530	Slc25a42	protein_coding
ENSMUSG00000002365	499	327	67	145	525	361	212	269	248	291	259	277	Snx9	protein_coding
ENSMUSG00000002372	1682	1202	276	463	5044	3004	1717	3064	5410	5215	5404	5106	Ranbp3	protein_coding
ENSMUSG00000002379	265	208	32	67	966	558	358	509	738	666	722	597	Ndufa11	protein_coding
ENSMUSG00000002384	162	127	22	81	436	318	238	487	378	463	490	410	Bmp8b	protein_coding
ENSMUSG00000002393	208	240	22	40	851	550	307	494	623	511	545	546	Nr2f6	protein_coding
ENSMUSG00000002395	737	724	174	245	2370	1440	1068	1224	1433	1978	1993	1849	Use1	protein_coding
ENSMUSG00000002396	301	349	46	100	1176	825	417	739	966	803	916	866	Ocel1	protein_coding
ENSMUSG00000002409	298	290	42	60	763	455	274	374	756	687	699	696	Dyrk1b	protein_coding
ENSMUSG00000002413	2872	2487	430	1022	7857	5182	3532	5800	9533	11352	11101	10382	Braf	protein_coding
ENSMUSG00000002416	240	158	44	76	749	419	253	472	657	713	746	717	Ndufb2	protein_coding
ENSMUSG00000002428	964	808	142	241	2395	1551	1172	1626	3180	3633	4228	3811	Hltf	protein_coding
ENSMUSG00000002455	1338	1290	268	457	4202	2728	1931	3126	4024	4467	5544	5119	Prpf6	protein_coding
ENSMUSG00000002458	460	375	71	110	1435	762	508	655	1022	1150	1146	1010	Rgs19	protein_coding
ENSMUSG00000002459	33	10	13	7	94	42	42	61	84	58	142	75	Rgs20	protein_coding
ENSMUSG00000002475	45	26	4	22	157	77	77	90	50	45	20	18	Abhd3	protein_coding
ENSMUSG00000002477	687	596	94	224	2321	1416	1121	1525	2456	2706	3424	2836	Snrpd1	protein_coding
ENSMUSG00000002486	288	196	40	72	877	495	288	436	540	614	744	737	Tchp	protein_coding
ENSMUSG00000002489	678	590	71	172	495	467	270	316	428	495	369	389	Tiam1	protein_coding
ENSMUSG00000002496	925	756	151	255	3304	1955	1143	2176	3043	3017	3441	3322	Tsc2	protein_coding
ENSMUSG00000002500	1	19	0	0	35	14	11	11	7	14	12	4	Rpl3l	protein_coding
ENSMUSG00000002504	23	16	6	2	18	8	0	14	2	3	4	5	Slc9a3r2	protein_coding
ENSMUSG00000002524	2014	1792	326	612	6416	3909	2410	4028	5851	5787	6236	5732	Puf60	protein_coding
ENSMUSG00000002546	930	813	159	258	2798	1503	980	1544	2229	2115	2275	2177	Golga2	protein_coding
ENSMUSG00000002550	363	375	62	86	1091	665	419	679	1382	1178	1439	1382	Uck1	protein_coding
ENSMUSG00000002565	4	6	2	2	11	4	14	22	14	22	7	24	Scin	protein_coding
ENSMUSG00000002578	60	40	10	36	40	34	29	32	18	44	29	29	Ikzf4	protein_coding
ENSMUSG00000002580	293	236	48	87	919	424	336	435	603	551	599	587	Mien1	protein_coding
ENSMUSG00000002588	2	2	0	2	6	0	0	0	2	2	2	2	Pon1	protein_coding
ENSMUSG00000002602	181	172	38	60	136	88	56	76	116	233	513	310	Axl	protein_coding
ENSMUSG00000002603	2663	2619	308	758	6706	4502	2148	3901	4230	4234	4632	4593	Tgfb1	protein_coding
ENSMUSG00000002608	790	753	106	286	2778	1479	1076	1583	2523	2254	3123	2698	Ccdc97	protein_coding
ENSMUSG00000002617	78	98	22	30	320	185	113	206	254	254	238	258	Zfp40	protein_coding
ENSMUSG00000002625	964	884	121	248	2447	1396	1015	1502	1580	1681	1928	1856	Akap8l	protein_coding
ENSMUSG00000002633	2	0	0	0	0	2	0	0	2	0	0	0	Shh	protein_coding
ENSMUSG00000002635	263	234	70	80	1028	701	405	636	1283	1261	1056	1075	Pdcd2l	protein_coding
ENSMUSG00000002658	1211	1057	192	340	3326	1988	1457	2196	2142	2042	2265	2002	Gtf2f1	protein_coding
ENSMUSG00000002660	192	187	30	78	674	496	331	522	526	573	498	586	Clpp	protein_coding
ENSMUSG00000002661	101	92	6	30	250	126	96	161	190	137	142	126	Alkbh7	protein_coding
ENSMUSG00000002664	16	30	3	7	37	19	14	33	23	13	14	8	Pspn	protein_coding
ENSMUSG00000002668	1288	988	140	350	2986	1782	1002	1682	2525	2887	3067	3107	Dennd1c	protein_coding
ENSMUSG00000002679	339	280	48	108	1160	736	392	814	1560	1806	1389	1540	Med6	protein_coding
ENSMUSG00000002688	34	8	8	0	6	1	4	7	6	8	4	7	Prkd1	protein_coding
ENSMUSG00000002699	7349	5881	810	2055	14424	9376	6322	10160	16124	18812	24811	21072	Lcp2	protein_coding
ENSMUSG00000002718	1098	953	156	338	3156	2160	1365	2110	3102	3313	3597	3465	Cse1l	protein_coding
ENSMUSG00000002728	384	335	51	178	1069	670	476	990	1058	1182	1158	1181	Naa20	protein_coding
ENSMUSG00000002731	76	60	0	24	189	154	125	162	148	152	186	176	Prkra	protein_coding
ENSMUSG00000002732	30	46	12	4	181	153	56	179	164	202	169	182	Fkbp7	protein_coding
ENSMUSG00000002733	724	685	104	260	2565	1634	986	1774	2310	2505	2002	2174	Plekha3	protein_coding
ENSMUSG00000002741	638	466	80	196	1870	1017	740	1138	1991	1800	2067	1864	Ykt6	protein_coding
ENSMUSG00000002748	2906	2766	404	775	9016	5216	3301	5717	7519	8254	9226	8446	Baz1b	protein_coding
ENSMUSG00000002763	494	316	80	112	1517	863	624	1011	1315	1413	1533	1409	Pex6	protein_coding
ENSMUSG00000002767	154	107	26	66	416	285	173	285	406	403	442	422	Mrpl2	protein_coding
ENSMUSG00000002768	197	209	49	54	796	367	240	393	507	442	497	554	Mea1	protein_coding
ENSMUSG00000002769	16	6	7	0	36	21	25	42	25	28	77	42	Gnmt	protein_coding
ENSMUSG00000002771	266	180	32	71	823	504	309	477	587	632	643	646	Grin2d	protein_coding
ENSMUSG00000002778	457	298	62	110	1285	821	534	761	1003	1070	1172	1138	Kdelr1	protein_coding
ENSMUSG00000002781	98	120	28	20	355	251	164	208	227	252	301	250	Tmem143	protein_coding
ENSMUSG00000002791	21	11	8	13	131	68	60	48	32	22	19	19	Pdxk-ps	transcribed_unprocessed_pseudogene
ENSMUSG00000002797	294	302	56	92	1096	688	404	607	486	514	428	438	Ggct	protein_coding
ENSMUSG00000002799	51	26	4	2	45	28	21	22	33	63	72	46	Jag2	protein_coding
ENSMUSG00000002803	308	275	51	105	808	502	333	511	804	946	1138	974	Btbd6	protein_coding
ENSMUSG00000002804	42	38	14	18	87	80	60	52	121	178	241	164	Nudt14	protein_coding
ENSMUSG00000002808	2	8	0	0	4	0	0	0	0	0	0	4	Epdr1	protein_coding
ENSMUSG00000002812	1750	1663	288	638	6171	3680	2279	3805	6573	6171	6065	6020	Flii	protein_coding
ENSMUSG00000002814	591	629	118	219	2979	1758	1139	1728	2868	2708	2856	2633	Top3a	protein_coding
ENSMUSG00000002820	825	794	141	282	3616	2235	1385	2239	3597	3022	3124	3394	Atg4d	protein_coding
ENSMUSG00000002825	444	355	56	127	805	482	334	523	607	577	607	624	Qtrt1	protein_coding
ENSMUSG00000002831	40	48	8	12	244	183	152	148	215	158	206	212	Plin4	protein_coding
ENSMUSG00000002833	926	787	174	232	3011	1714	1168	2007	1989	2141	1922	2208	Hdgfl2	protein_coding
ENSMUSG00000002835	263	242	36	94	910	599	194	399	555	533	263	281	Chaf1a	protein_coding
ENSMUSG00000002844	392	330	66	166	1288	590	514	694	1229	1161	1280	1316	Adprh	protein_coding
ENSMUSG00000002845	635	619	66	220	2313	1542	985	1582	2575	2270	2342	2597	Tmem39a	protein_coding
ENSMUSG00000002846	194	167	34	46	606	399	279	410	557	577	887	681	Timmdc1	protein_coding
ENSMUSG00000002847	13	11	16	0	53	25	18	19	33	20	19	13	Pla1a	protein_coding
ENSMUSG00000002870	966	853	140	274	3911	2208	1459	2236	3323	3267	2974	3087	Mcm2	protein_coding
ENSMUSG00000002871	412	332	48	134	1490	843	525	846	1413	1544	1578	1438	Tpra1	protein_coding
ENSMUSG00000002881	2946	2235	246	762	7006	3931	2707	4720	5845	5519	5184	6306	Nab1	protein_coding
ENSMUSG00000002885	10242	9138	1574	3090	33926	21565	14099	22696	32260	32149	34050	35657	Adgre5	protein_coding
ENSMUSG00000002897	2111	2067	342	792	10704	7096	4334	6852	11055	10129	8164	9567	Il17ra	protein_coding
ENSMUSG00000002900	26	24	4	12	52	40	16	79	14	12	14	18	Lamb1	protein_coding
ENSMUSG00000002908	16	8	1	2	19	5	1	14	0	6	0	0	Kcnn1	protein_coding
ENSMUSG00000002910	19	36	2	12	104	76	34	76	124	103	116	96	Arrdc2	protein_coding
ENSMUSG00000002930	0	0	0	0	0	0	0	2	0	0	0	0	Ppp1r17	protein_coding
ENSMUSG00000002944	57	41	18	18	20	5	0	1	1	4	4	15	Cd36	protein_coding
ENSMUSG00000002948	735	655	112	196	2570	1499	900	1293	2422	2367	2365	2189	Map2k7	protein_coding
ENSMUSG00000002949	280	306	56	101	850	572	445	541	776	947	857	930	Timm44	protein_coding
ENSMUSG00000002957	1715	1418	284	492	4975	3181	1906	3327	5036	5574	6276	5327	Ap2a2	protein_coding
ENSMUSG00000002963	352	306	113	118	1366	770	520	674	1077	1056	1179	1078	Pnkp	protein_coding
ENSMUSG00000002968	697	573	108	197	1662	1179	576	1067	2039	1990	2102	2382	Med25	protein_coding
ENSMUSG00000002980	4	6	1	1	12	14	5	4	5	2	3	1	Bcam	protein_coding
ENSMUSG00000002981	1835	1486	240	515	5785	3555	2025	3589	6099	5622	5154	5256	Clptm1	protein_coding
ENSMUSG00000002983	996	940	157	268	3486	2454	1021	1615	2580	3356	3560	3169	Relb	protein_coding
ENSMUSG00000002984	485	357	76	160	1477	897	585	1002	1399	1264	1360	1284	Tomm40	protein_coding
ENSMUSG00000002985	44	26	52	24	62	14	6	48	17	12	28	42	Apoe	protein_coding
ENSMUSG00000002992	1	2	0	0	1	3	0	1	6	4	3	5	Apoc2	protein_coding
ENSMUSG00000002996	1509	1362	208	495	5718	3801	2373	3912	6919	6945	7022	6989	Hbp1	protein_coding
ENSMUSG00000002997	371	256	16	97	464	317	150	367	524	497	604	710	Prkar2b	protein_coding
ENSMUSG00000003031	2394	2275	338	694	6846	4120	2849	3915	4601	4679	4818	4752	Cdkn1b	protein_coding
ENSMUSG00000003032	1109	966	116	254	640	466	424	494	649	1352	2658	1801	Klf4	protein_coding
ENSMUSG00000003033	701	624	88	212	2329	1297	989	1460	2613	2334	2325	2477	Ap1m1	protein_coding
ENSMUSG00000003037	2068	1980	364	644	8515	5194	3569	5696	6871	6876	7549	7366	Rab8a	protein_coding
ENSMUSG00000003038	804	666	152	234	2442	1329	1054	1286	1303	1519	1791	1594	Hmgn2	protein_coding
ENSMUSG00000003039	657	534	122	204	2368	1435	1011	1626	2095	2097	2344	2155	Fam32a	protein_coding
ENSMUSG00000003051	6	0	0	2	6	4	2	8	0	2	6	2	Elf3	protein_coding
ENSMUSG00000003053	0	0	0	0	0	0	0	0	0	1	0	3	Cyp2c29	protein_coding
ENSMUSG00000003062	402	270	98	128	731	454	240	546	530	488	692	586	Stard3nl	protein_coding
ENSMUSG00000003068	2458	2173	338	655	6842	3937	2280	3657	5346	5524	6011	5519	Stk11	protein_coding
ENSMUSG00000003070	33	30	2	16	54	41	10	24	16	11	11	9	Efna2	protein_coding
ENSMUSG00000003072	849	812	132	259	3194	1729	1114	1705	2069	2051	2490	2355	Atp5d	protein_coding
ENSMUSG00000003099	604	643	88	211	1489	785	526	993	1420	1670	2002	1756	Ppp5c	protein_coding
ENSMUSG00000003119	2568	2392	366	659	8163	4993	2825	4960	6890	7814	8310	7832	Cdk12	protein_coding
ENSMUSG00000003123	321	214	44	66	942	568	304	545	794	790	658	684	Lipe	protein_coding
ENSMUSG00000003131	1012	871	130	372	2992	2053	1473	2242	3605	3605	4115	3926	Pafah1b2	protein_coding
ENSMUSG00000003134	456	327	140	116	1133	741	513	782	698	844	917	837	Tbc1d8	protein_coding
ENSMUSG00000003135	432	303	72	134	1201	785	496	885	1751	1716	1773	1652	Cnot11	protein_coding
ENSMUSG00000003153	2754	2493	413	852	7958	5339	3405	5692	9161	8669	9564	9375	Slc2a3	protein_coding
ENSMUSG00000003154	946	860	172	332	2999	1933	1243	2093	3167	3128	3305	3044	Foxj2	protein_coding
ENSMUSG00000003161	1146	1026	196	392	3210	1910	1424	2170	3116	3413	3989	3733	Sri	protein_coding
ENSMUSG00000003166	1581	1308	326	530	5546	3618	2456	3653	8772	9387	10345	9352	Dgcr2	protein_coding
ENSMUSG00000003184	538	457	90	173	1315	812	514	794	1236	1152	1341	1384	Irf3	protein_coding
ENSMUSG00000003190	258	198	38	73	713	396	267	332	536	537	611	607	Bcl2l12	protein_coding
ENSMUSG00000003198	153	145	18	48	686	378	279	370	534	670	664	698	Zfp959	protein_coding
ENSMUSG00000003199	404	370	55	155	2518	1491	967	1470	1956	1641	1357	1618	Mpnd	protein_coding
ENSMUSG00000003200	1830	1736	345	651	7195	4077	2617	4654	6393	6223	5728	5627	Sh3gl1	protein_coding
ENSMUSG00000003206	0	8	0	1	15	2	0	3	4	0	1	6	Ebi3	protein_coding
ENSMUSG00000003208	319	279	46	120	1198	649	458	676	1216	1201	1265	1107	Ccdc94	protein_coding
ENSMUSG00000003226	5140	4628	648	1539	14836	9609	6078	10434	16983	18773	20716	19501	Ranbp2	protein_coding
ENSMUSG00000003227	1	0	0	0	0	0	0	2	1	0	8	0	Edar	protein_coding
ENSMUSG00000003228	1353	1042	189	372	6118	3760	2343	3699	6046	6502	7731	6646	Grk5	protein_coding
ENSMUSG00000003233	391	350	76	110	1232	740	428	669	1071	937	965	998	Dvl3	protein_coding
ENSMUSG00000003234	862	780	152	248	2754	1786	1020	1712	3092	2986	3289	2944	Abcf3	protein_coding
ENSMUSG00000003235	416	423	59	131	1363	780	617	931	1675	1750	1960	1790	Eif2b5	protein_coding
ENSMUSG00000003269	1044	893	152	258	3377	1958	1203	1807	2882	2673	2940	2728	Cyth2	protein_coding
ENSMUSG00000003271	456	383	48	141	1333	764	472	673	544	605	802	644	Sult2b1	protein_coding
ENSMUSG00000003273	6	2	0	0	30	19	22	24	9	10	10	8	Car11	protein_coding
ENSMUSG00000003279	216	182	36	90	163	140	51	79	54	105	90	112	Dlgap1	protein_coding
ENSMUSG00000003282	130	128	20	42	420	282	224	340	328	418	353	406	Plag1	protein_coding
ENSMUSG00000003283	5	1	4	2	28	0	3	5	7	7	6	37	Hck	protein_coding
ENSMUSG00000003299	361	302	52	116	1257	813	498	671	905	978	1178	1086	Mrpl4	protein_coding
ENSMUSG00000003308	717	555	128	262	2987	1668	949	1750	2134	1918	2195	2244	Keap1	protein_coding
ENSMUSG00000003309	18	13	7	2	64	23	23	41	24	19	22	17	Ap1m2	protein_coding
ENSMUSG00000003316	3931	3407	456	1181	11773	7563	4512	7854	14740	15270	15125	14411	Glg1	protein_coding
ENSMUSG00000003341	14	5	3	4	24	0	12	14	6	4	1	5	Atp8b3	protein_coding
ENSMUSG00000003344	375	284	84	88	826	655	340	527	793	787	1247	911	Btbd2	protein_coding
ENSMUSG00000003345	1638	1481	256	508	4368	2541	1932	2962	4426	4075	5728	4798	Csnk1g2	protein_coding
ENSMUSG00000003346	685	497	107	194	1512	882	557	816	1271	1260	1605	1364	Abhd17a	protein_coding
ENSMUSG00000003348	2724	2379	438	778	6940	4081	2818	4577	6114	6491	8181	7291	Mob3a	protein_coding
ENSMUSG00000003352	48	40	2	16	102	43	23	21	16	14	8	29	Cacnb3	protein_coding
ENSMUSG00000003354	6	3	5	6	7	17	2	15	7	11	17	16	Ccdc65	protein_coding
ENSMUSG00000003355	12	6	0	4	34	32	8	23	30	32	58	28	Fkbp11	protein_coding
ENSMUSG00000003360	1062	897	182	302	3108	1771	1144	1860	2457	2523	2583	2604	Ddx23	protein_coding
ENSMUSG00000003363	2119	1957	377	584	4743	2791	1990	3242	4608	4250	4874	4686	Pld3	protein_coding
ENSMUSG00000003378	109	99	10	24	377	203	129	229	383	413	546	483	Grik5	protein_coding
ENSMUSG00000003379	53	16	4	12	96	27	42	23	14	28	15	125	Cd79a	protein_coding
ENSMUSG00000003380	1552	1270	383	604	5156	2906	2120	3119	4148	3768	4200	4209	Rabac1	protein_coding
ENSMUSG00000003382	974	802	185	370	3526	1969	1624	2366	4141	5246	7292	5810	Etv3	protein_coding
ENSMUSG00000003402	814	698	130	266	2441	1418	948	1513	1972	2162	2304	2177	Prkcsh	protein_coding
ENSMUSG00000003410	36	37	15	26	58	53	36	23	32	29	36	45	Elavl3	protein_coding
ENSMUSG00000003411	0	6	4	0	18	7	11	2	16	24	26	18	Rab3b	protein_coding
ENSMUSG00000003418	12	8	3	4	8	18	6	8	2	16	10	34	St8sia6	protein_coding
ENSMUSG00000003420	65	100	42	29	635	364	413	255	302	529	545	415	Fcgrt	protein_coding
ENSMUSG00000003421	596	727	108	193	1996	1173	707	1215	1753	1696	1844	1677	Nosip	protein_coding
ENSMUSG00000003423	190	185	48	38	585	364	219	282	449	473	461	457	Pih1d1	protein_coding
ENSMUSG00000003429	5171	4812	1390	1999	13842	8896	6590	8044	10254	11916	11638	11625	Rps11	protein_coding
ENSMUSG00000003435	2816	2812	460	850	9862	5535	3709	5537	8152	7951	8439	7705	Supt5	protein_coding
ENSMUSG00000003436	17	5	14	10	8	12	9	15	17	2	8	27	Dll3	protein_coding
ENSMUSG00000003437	1128	1077	153	324	3436	1995	1413	2363	1929	2085	2703	2175	Paf1	protein_coding
ENSMUSG00000003438	226	143	28	64	640	379	266	462	535	567	546	622	Timm50	protein_coding
ENSMUSG00000003444	326	316	59	94	973	581	419	670	832	859	1178	979	Med29	protein_coding
ENSMUSG00000003452	26	8	14	16	30	14	18	36	48	46	62	36	Bicd1	protein_coding
ENSMUSG00000003458	718	691	98	206	1968	1244	825	1399	2413	2385	2863	2612	Ncstn	protein_coding
ENSMUSG00000003464	336	281	54	111	1112	662	422	686	1655	1599	1538	1356	Pex19	protein_coding
ENSMUSG00000003469	2	0	0	0	0	6	0	0	0	0	2	14	Phyhip	protein_coding
ENSMUSG00000003476	8	2	0	0	24	8	1	10	2	0	2	2	Crhr2	protein_coding
ENSMUSG00000003477	54	6	2	18	18	4	12	64	0	0	0	0	Inmt	protein_coding
ENSMUSG00000003484	13	8	0	6	60	8	10	20	5	0	10	41	Cyp4f18	protein_coding
ENSMUSG00000003500	1104	852	160	310	3066	1887	1292	2102	2951	2961	3536	3244	Impdh1	protein_coding
ENSMUSG00000003505	0	0	0	0	0	0	0	0	0	0	0	0	Psg18	protein_coding
ENSMUSG00000003518	78	36	8	26	158	74	48	67	119	106	73	97	Dusp3	protein_coding
ENSMUSG00000003526	16	20	2	2	26	12	6	4	23	28	52	33	Prodh	protein_coding
ENSMUSG00000003527	553	457	63	145	2043	1074	765	1184	1974	2034	1730	1822	Dgcr14	protein_coding
ENSMUSG00000003528	163	135	40	52	636	359	228	359	492	526	683	598	Slc25a1	protein_coding
ENSMUSG00000003531	16	20	2	2	26	13	6	4	23	28	52	33	Dgcr6	protein_coding
ENSMUSG00000003534	7	18	2	2	17	17	11	20	24	20	56	68	Ddr1	protein_coding
ENSMUSG00000003541	76	70	18	18	472	297	129	194	136	172	118	130	Ier3	protein_coding
ENSMUSG00000003545	11170	10044	1377	2973	23208	11967	8177	11101	18022	21890	36758	33065	Fosb	protein_coding
ENSMUSG00000003546	285	251	26	86	817	382	389	509	775	646	573	603	Klc4	protein_coding
ENSMUSG00000003549	292	291	49	106	916	523	327	475	718	700	655	673	Ercc1	protein_coding
ENSMUSG00000003555	16	22	10	4	90	40	17	76	125	114	170	133	Cyp17a1	protein_coding
ENSMUSG00000003559	44	24	32	26	1788	999	724	1060	1925	943	764	927	As3mt	protein_coding
ENSMUSG00000003573	154	113	21	44	688	399	299	379	502	439	389	450	Homer3	protein_coding
ENSMUSG00000003575	665	631	92	237	2404	1307	711	1086	2790	3178	2555	2408	Crtc1	protein_coding
ENSMUSG00000003581	207	188	36	74	809	472	302	423	608	468	561	510	Rnf215	protein_coding
ENSMUSG00000003585	28	35	2	4	149	85	43	72	82	67	96	67	Sec14l2	protein_coding
ENSMUSG00000003604	705	722	153	229	4812	3117	2347	4112	6693	6740	5732	6846	Aven	protein_coding
ENSMUSG00000003617	179	111	34	45	411	283	132	314	428	383	519	467	Cp	protein_coding
ENSMUSG00000003623	1458	1334	198	428	2910	1854	1214	1867	2622	3023	3493	3028	Crot	protein_coding
ENSMUSG00000003644	2329	1825	312	836	7288	4124	2508	4229	6417	6541	7810	6698	Rps6ka1	protein_coding
ENSMUSG00000003657	0	0	1	0	0	0	0	0	1	0	1	0	Calb2	protein_coding
ENSMUSG00000003660	3375	3265	694	1030	12474	7688	5063	8612	11961	11544	12754	11741	Snrnp200	protein_coding
ENSMUSG00000003662	370	382	58	114	1255	756	534	855	951	951	1075	992	Ciao1	protein_coding
ENSMUSG00000003665	38	6	0	2	28	10	15	18	0	6	12	19	Has1	protein_coding
ENSMUSG00000003680	430	407	87	118	1616	848	522	919	868	1001	943	934	Taf6l	protein_coding
ENSMUSG00000003721	303	192	38	98	878	436	327	510	545	619	708	660	Insig2	protein_coding
ENSMUSG00000003731	688	702	121	198	1817	1195	787	1266	2186	2264	2658	2331	Kpna6	protein_coding
ENSMUSG00000003746	4997	4784	1271	1838	13917	9816	8740	10802	17212	26649	29209	23223	Man1a	protein_coding
ENSMUSG00000003752	286	224	44	96	1318	781	474	706	964	1000	801	826	Itpkc	protein_coding
ENSMUSG00000003762	194	182	30	38	644	377	322	494	690	651	816	701	Coq8b	protein_coding
ENSMUSG00000003778	965	989	126	260	2212	1454	934	1340	2566	2893	2720	2765	Brd8	protein_coding
ENSMUSG00000003779	124	55	13	27	236	167	81	140	240	260	360	331	Kif20a	protein_coding
ENSMUSG00000003808	503	514	75	157	2043	1107	704	1220	1773	1791	1549	1597	Farsa	protein_coding
ENSMUSG00000003809	184	109	20	42	425	240	200	254	342	408	419	383	Gcdh	protein_coding
ENSMUSG00000003810	833	617	120	300	2563	1603	1193	1878	3189	3374	2884	3151	Mast2	protein_coding
ENSMUSG00000003812	184	128	36	60	511	360	176	277	314	374	463	320	Dnase2a	protein_coding
ENSMUSG00000003813	749	699	82	270	2038	1226	816	1308	1648	1643	1869	1783	Rad23a	protein_coding
ENSMUSG00000003814	6027	5082	875	1931	17253	9655	7203	11550	10676	11702	14855	14396	Calr	protein_coding
ENSMUSG00000003824	121	78	10	15	284	166	155	141	206	223	189	217	Syce2	protein_coding
ENSMUSG00000003847	3213	2557	333	991	10156	7307	3840	6361	8399	9857	8109	7820	Nfat5	protein_coding
ENSMUSG00000003848	399	324	80	110	1289	843	569	788	1328	1527	1464	1316	Nob1	protein_coding
ENSMUSG00000003849	4	7	2	0	43	4	40	31	12	11	20	20	Nqo1	protein_coding
ENSMUSG00000003863	31	28	4	1	72	20	25	35	18	8	10	13	Ppfia3	protein_coding
ENSMUSG00000003865	356	297	28	65	576	224	222	277	314	313	424	359	Gys1	protein_coding
ENSMUSG00000003868	378	359	66	115	1117	561	486	667	859	884	843	894	Ruvbl2	protein_coding
ENSMUSG00000003872	25	20	4	6	75	50	21	38	20	10	18	16	Lin7b	protein_coding
ENSMUSG00000003873	551	466	86	165	1769	1003	703	848	1058	959	859	907	Bax	protein_coding
ENSMUSG00000003882	1365	1563	271	484	1562	1586	2241	1697	2492	6929	14253	9043	Il7r	protein_coding
ENSMUSG00000003923	301	252	62	120	1555	949	677	1069	1806	1826	1594	1744	Tfam	protein_coding
ENSMUSG00000003929	266	215	40	71	621	550	355	441	947	982	855	906	Zfp81	protein_coding
ENSMUSG00000003934	6	18	0	2	58	38	20	21	12	19	24	25	Efnb3	protein_coding
ENSMUSG00000003948	927	688	118	293	1768	1109	716	1296	1450	1869	2179	1954	Mmd	protein_coding
ENSMUSG00000003949	776	675	44	212	868	743	326	268	306	743	875	366	Hlf	protein_coding
ENSMUSG00000003955	464	400	83	161	1398	796	698	980	748	772	1049	912	Fam162a	protein_coding
ENSMUSG00000003970	6329	6029	1224	2173	17111	10052	8140	9636	13077	16397	16384	15458	Rpl8	protein_coding
ENSMUSG00000003974	4	0	1	2	2	10	6	9	8	13	11	11	Grm3	protein_coding
ENSMUSG00000003992	3000	2447	503	937	2221	2066	1735	2206	4128	10131	15259	11558	Ssbp2	protein_coding
ENSMUSG00000004018	591	568	92	238	1635	1034	822	1309	2624	2835	3460	3261	Fancl	protein_coding
ENSMUSG00000004031	0	2	0	0	4	4	0	2	2	6	2	3	Brinp2	protein_coding
ENSMUSG00000004032	4	4	0	0	30	4	2	6	10	2	6	8	Gstm5	protein_coding
ENSMUSG00000004035	0	0	0	0	0	0	0	0	0	0	0	0	Gstm7	protein_coding
ENSMUSG00000004038	1	0	0	0	0	4	0	0	0	1	0	0	Gstm3	protein_coding
ENSMUSG00000004040	7003	6703	849	2150	15399	9672	6289	10159	13978	15757	15700	15235	Stat3	protein_coding
ENSMUSG00000004043	1434	1489	198	461	4311	2840	1524	2613	3819	4084	3731	3393	Stat5a	protein_coding
ENSMUSG00000004044	34	40	0	24	28	4	0	20	0	0	0	0	Cavin1	protein_coding
ENSMUSG00000004054	1293	1238	185	327	4694	2948	1561	2677	3221	3177	3252	3145	Map3k11	protein_coding
ENSMUSG00000004056	2488	2186	313	708	7047	4549	2809	4871	5945	5613	6248	5936	Akt2	protein_coding
ENSMUSG00000004069	2341	2100	290	516	7809	4687	2847	4341	6721	7031	7163	7051	Dnaja3	protein_coding
ENSMUSG00000004070	937	692	158	333	3533	2449	1469	2685	3181	3550	3681	3390	Hmox2	protein_coding
ENSMUSG00000004071	1053	897	165	291	4521	2909	1510	2758	4267	4577	4806	4503	Cdip1	protein_coding
ENSMUSG00000004085	18	68	4	10	12	4	4	4	1	0	0	21	Map3k20	protein_coding
ENSMUSG00000004096	729	633	100	234	2438	1464	923	1411	2143	2204	2325	2300	Cwc15	protein_coding
ENSMUSG00000004098	1	1	0	0	6	4	0	7	3	6	2	3	Col5a3	protein_coding
ENSMUSG00000004099	3244	2857	493	908	11483	6994	4199	6821	9661	9506	10913	9726	Dnmt1	protein_coding
ENSMUSG00000004100	300	290	44	106	1079	645	410	603	750	768	972	941	Ppan	protein_coding
ENSMUSG00000004105	254	198	26	92	329	190	192	208	402	686	917	773	Angptl2	protein_coding
ENSMUSG00000004110	10	8	2	32	39	8	8	19	8	20	23	143	Cacna1e	protein_coding
ENSMUSG00000004113	9	1	0	2	2	20	4	1	1	4	1	3	Cacna1b	protein_coding
ENSMUSG00000004127	73	88	22	41	312	198	192	255	215	353	374	321	Trmt10a	protein_coding
ENSMUSG00000004151	2	2	0	0	3	5	2	5	4	13	2	4	Etv1	protein_coding
ENSMUSG00000004187	64	64	10	25	214	142	124	135	153	138	149	115	Kifc2	protein_coding
ENSMUSG00000004207	3442	3364	720	1308	12571	7802	5246	7894	12348	12387	13367	13135	Psap	protein_coding
ENSMUSG00000004221	879	810	154	323	3172	2122	1479	2186	2973	2914	3227	3094	Ikbkg	protein_coding
ENSMUSG00000004231	1	2	0	0	6	1	6	4	0	0	1	0	Pax2	protein_coding
ENSMUSG00000004233	458	434	92	112	1248	812	628	1050	1935	1989	2352	2423	Wars2	protein_coding
ENSMUSG00000004263	664	747	114	242	1709	1056	976	1404	1303	1667	2184	1710	Atn1	protein_coding
ENSMUSG00000004264	710	667	122	206	2464	1426	970	1447	1995	1924	1946	1936	Phb2	protein_coding
ENSMUSG00000004266	1103	811	200	381	3513	1827	1397	2461	4275	2856	2931	3351	Ptpn6	protein_coding
ENSMUSG00000004267	24	26	0	6	36	8	8	20	10	16	18	18	Eno2	protein_coding
ENSMUSG00000004268	720	759	124	313	2523	1599	956	1481	2826	2849	3409	3017	Emg1	protein_coding
ENSMUSG00000004270	579	474	75	180	1713	1093	575	1151	1586	1615	1869	1822	Lpcat3	protein_coding
ENSMUSG00000004285	639	600	78	241	2426	1436	936	1392	1659	1704	1710	1554	Atp6v1f	protein_coding
ENSMUSG00000004296	0	0	0	0	0	0	0	0	0	0	0	0	Il12b	protein_coding
ENSMUSG00000004317	759	488	108	337	1806	1270	848	1378	2110	2212	2210	2396	Clcn5	protein_coding
ENSMUSG00000004319	1315	1130	188	474	3991	2867	2224	3568	4272	5033	5370	5345	Clcn3	protein_coding
ENSMUSG00000004328	1	18	0	0	14	7	4	5	49	97	175	119	Hif3a	protein_coding
ENSMUSG00000004341	0	0	0	0	0	0	0	0	0	0	0	0	Gpx6	protein_coding
ENSMUSG00000004344	0	0	0	0	0	2	0	0	0	0	0	0	Gpx5	protein_coding
ENSMUSG00000004347	50	42	10	10	30	98	13	35	78	98	108	119	Pde1c	protein_coding
ENSMUSG00000004356	584	494	126	211	1673	1132	1004	1296	2600	3126	3911	3564	Utp20	protein_coding
ENSMUSG00000004359	0	0	0	0	0	0	0	0	0	2	0	0	Spic	protein_coding
ENSMUSG00000004360	0	0	0	0	0	0	0	4	6	0	0	0	9330159F19Rik	protein_coding
ENSMUSG00000004364	3117	2419	649	992	10044	6564	4552	7350	16308	18696	21648	20212	Cul3	protein_coding
ENSMUSG00000004366	0	0	0	0	0	0	0	0	0	0	4	2	Sst	protein_coding
ENSMUSG00000004371	15	16	0	11	33	20	10	20	10	14	14	6	Il11	protein_coding
ENSMUSG00000004383	110	94	8	64	212	192	133	183	111	373	362	275	Large1	protein_coding
ENSMUSG00000004393	498	572	103	266	1853	1349	791	1210	1721	1716	1657	1618	Ddx56	protein_coding
ENSMUSG00000004394	270	260	32	110	782	469	382	515	775	731	819	824	Tmed4	protein_coding
ENSMUSG00000004415	2	4	1	1	8	6	0	13	5	2	2	10	Col26a1	protein_coding
ENSMUSG00000004446	256	305	38	127	1061	662	500	764	1013	1052	1474	1231	Bid	protein_coding
ENSMUSG00000004451	250	132	25	93	326	114	104	198	186	218	174	203	Ralb	protein_coding
ENSMUSG00000004455	2365	2123	278	645	6679	4480	2531	3669	8034	8228	7315	6993	Ppp1cc	protein_coding
ENSMUSG00000004460	1212	1049	176	459	3564	2169	1551	2648	3329	3238	3182	3518	Dnajb11	protein_coding
ENSMUSG00000004462	228	194	29	86	1041	641	519	851	808	732	1013	895	Tbccd1	protein_coding
ENSMUSG00000004473	52	38	8	14	125	63	28	76	50	52	72	53	Clec11a	protein_coding
ENSMUSG00000004500	149	83	20	32	481	299	203	306	304	377	416	463	Zfp324	protein_coding
ENSMUSG00000004508	172	118	38	53	2396	1396	1203	2081	2594	1631	1186	2064	Gab2	protein_coding
ENSMUSG00000004530	1725	1714	250	496	5658	3453	2381	3227	5562	6149	5830	5662	Coro1c	protein_coding
ENSMUSG00000004535	4446	3917	574	1320	12764	7954	5498	8781	14250	15543	15139	15408	Tax1bp1	protein_coding
ENSMUSG00000004540	0	0	0	0	4	0	0	0	0	0	0	0	Psg17	protein_coding
ENSMUSG00000004542	0	0	0	0	0	0	0	0	0	0	0	0	Psg19	protein_coding
ENSMUSG00000004552	896	831	122	276	2244	1379	1171	1542	3248	3510	3512	3343	Ctse	protein_coding
ENSMUSG00000004558	48	48	4	36	124	119	78	79	130	126	88	92	Ndrg2	protein_coding
ENSMUSG00000004561	195	136	30	72	755	511	283	429	690	744	644	640	Mettl17	protein_coding
ENSMUSG00000004562	19	57	1	9	71	38	33	61	33	57	70	55	Arhgef40	protein_coding
ENSMUSG00000004565	632	490	94	162	1090	733	496	861	1156	1198	1627	1346	Pnpla6	protein_coding
ENSMUSG00000004567	361	222	44	61	730	434	268	437	473	563	492	561	Mcoln1	protein_coding
ENSMUSG00000004568	2391	2179	536	800	20837	13384	9311	14377	30240	27310	24604	28506	Arhgef18	protein_coding
ENSMUSG00000004591	2162	1929	394	656	7911	5092	3394	5684	9649	10733	10772	10256	Pkn2	protein_coding
ENSMUSG00000004609	8	10	2	8	18	3	0	14	2	0	0	9	Cd33	protein_coding
ENSMUSG00000004610	462	426	88	153	1331	857	588	875	1136	911	1421	1416	Etfb	protein_coding
ENSMUSG00000004612	3457	2816	534	1070	17388	10357	5875	11073	12736	10484	10515	11924	Nkg7	protein_coding
ENSMUSG00000004613	4	12	4	2	118	57	26	55	41	31	20	33	Lim2	protein_coding
ENSMUSG00000004626	845	734	104	251	2179	1309	871	1280	2038	2089	2257	2332	Stxbp2	protein_coding
ENSMUSG00000004630	9	7	0	3	37	13	12	22	39	13	12	12	Pcp2	protein_coding
ENSMUSG00000004631	4	2	0	3	6	4	0	11	22	4	21	31	Sgce	protein_coding
ENSMUSG00000004633	8228	3745	721	2505	9276	4999	4100	8238	18183	19983	31376	24996	Chn2	protein_coding
ENSMUSG00000004637	2458	2250	640	902	6401	4283	4586	5756	8397	12625	15390	13779	Wwox	protein_coding
ENSMUSG00000004642	1804	1703	274	649	4830	3014	2093	3296	2917	3188	3696	3294	Slbp	protein_coding
ENSMUSG00000004651	0	4	0	0	3	3	0	0	3	2	3	2	Tyr	protein_coding
ENSMUSG00000004654	0	0	0	0	0	0	0	0	0	0	0	0	Ghrhr	protein_coding
ENSMUSG00000004655	88	104	6	8	72	2	2	0	0	0	0	68	Aqp1	protein_coding
ENSMUSG00000004661	553	469	156	204	2220	1577	1038	1570	2630	2786	2825	2803	Arid3b	protein_coding
ENSMUSG00000004665	4111	3740	770	1552	15932	9374	5893	10520	11805	11510	12827	12454	Cnn2	protein_coding
ENSMUSG00000004667	461	424	78	130	1586	840	688	940	1177	1006	1084	1140	Polr2e	protein_coding
ENSMUSG00000004668	6	4	0	8	21	9	5	6	8	20	10	18	Abca13	protein_coding
ENSMUSG00000004677	6232	5777	751	2191	15331	9931	6511	10632	14601	16578	17718	15757	Myo9b	protein_coding
ENSMUSG00000004698	162	52	54	52	97	22	20	19	14	60	39	128	Hdac9	protein_coding
ENSMUSG00000004707	1206	886	184	337	5824	3689	2489	4134	5693	5693	6591	6416	Ly9	protein_coding
ENSMUSG00000004709	1757	1213	232	516	8298	4847	3512	5973	8196	6884	7915	8974	Cd244	protein_coding
ENSMUSG00000004730	12	14	13	10	15	14	3	14	27	38	30	40	Adgre1	protein_coding
ENSMUSG00000004748	12	2	0	0	43	40	24	29	24	22	24	19	Mtfp1	protein_coding
ENSMUSG00000004768	150	97	22	41	402	211	208	239	447	565	584	511	Rab23	protein_coding
ENSMUSG00000004771	942	807	142	281	2411	1563	1055	1670	2885	3028	2621	2862	Rab11a	protein_coding
ENSMUSG00000004788	516	510	105	176	1678	909	738	1173	1559	1589	1905	1665	Eif2b2	protein_coding
ENSMUSG00000004789	1406	1212	244	512	5052	3037	2032	3401	4677	5219	4765	4655	Dlst	protein_coding
ENSMUSG00000004791	28	10	4	12	2	12	0	0	8	2	2	2	Pgf	protein_coding
ENSMUSG00000004798	968	857	201	363	2623	1767	1096	1878	3132	3131	3708	3645	Ulk2	protein_coding
ENSMUSG00000004814	0	0	0	2	0	0	0	0	0	0	0	0	Ccl24	protein_coding
ENSMUSG00000004815	396	423	81	152	1652	939	702	1007	1773	1969	2126	1762	Dgkq	protein_coding
ENSMUSG00000004821	2	0	0	0	1	0	0	0	0	3	1	2	Tmed11	protein_coding
ENSMUSG00000004837	2171	2228	380	688	6243	3815	2207	3276	6203	6913	6615	6231	Grap	protein_coding
ENSMUSG00000004842	22	10	3	2	66	24	49	36	10	14	34	12	Pou1f1	protein_coding
ENSMUSG00000004843	352	348	70	144	1055	690	566	844	1473	1973	2073	1744	Chmp2b	protein_coding
ENSMUSG00000004846	127	125	18	42	296	159	125	210	275	280	289	314	Plod3	protein_coding
ENSMUSG00000004849	204	176	44	52	490	265	202	287	420	460	508	536	Ap1s1	protein_coding
ENSMUSG00000004864	0	3	1	2	5	4	1	5	14	2	12	2	Mapk13	protein_coding
ENSMUSG00000004865	1998	1924	382	618	4018	2734	1875	2659	4382	5276	6467	5624	Srpk1	protein_coding
ENSMUSG00000004872	2	2	0	0	2	0	0	2	10	0	0	2	Pax3	protein_coding
ENSMUSG00000004880	3969	3521	652	1152	13301	8505	5655	8362	12740	13400	12933	13040	Lbr	protein_coding
ENSMUSG00000004885	22	17	2	14	34	11	26	22	16	22	31	16	Crabp2	protein_coding
ENSMUSG00000004891	24	10	0	2	6	0	10	4	0	4	2	0	Nes	protein_coding
ENSMUSG00000004892	4	0	0	4	29	13	4	14	0	2	0	6	Bcan	protein_coding
ENSMUSG00000004894	4	0	0	0	4	0	2	2	2	2	0	1	Hapln2	protein_coding
ENSMUSG00000004895	1038	859	140	322	3412	1818	1446	1977	3315	3221	3294	3113	Prcc	protein_coding
ENSMUSG00000004896	473	433	73	104	1506	927	604	910	1298	1498	1461	1518	Rrnad1	protein_coding
ENSMUSG00000004897	1278	1134	200	390	4084	2271	1545	2375	2663	2758	2861	2727	Hdgf	protein_coding
ENSMUSG00000004902	636	475	82	258	2360	1500	1063	1591	1658	1714	2217	1854	Slc25a18	protein_coding
ENSMUSG00000004929	147	219	30	61	652	404	210	315	360	406	336	359	Thop1	protein_coding
ENSMUSG00000004931	276	246	34	99	828	530	230	466	524	535	601	568	Apba3	protein_coding
ENSMUSG00000004933	403	295	54	148	1049	579	256	490	678	593	466	541	Matk	protein_coding
ENSMUSG00000004934	634	541	62	158	1756	955	657	979	1194	1193	1519	1263	Pias4	protein_coding
ENSMUSG00000004936	1400	1189	215	468	3682	2350	1716	2614	4118	4735	4818	4657	Map2k1	protein_coding
ENSMUSG00000004937	527	495	96	174	1539	877	493	845	1188	1146	1147	1124	Sgta	protein_coding
ENSMUSG00000004939	29	30	2	4	21	8	22	26	10	12	12	8	Nmrk2	protein_coding
ENSMUSG00000004945	176	157	50	75	576	381	368	531	666	700	660	648	Tmem242	protein_coding
ENSMUSG00000004947	906	800	162	244	3982	2527	1188	2372	4667	4651	3475	3764	Dtx2	protein_coding
ENSMUSG00000004948	0	0	0	0	2	3	0	0	1	3	5	1	Zp3	protein_coding
ENSMUSG00000004951	88	76	10	12	153	84	65	89	13	30	14	11	Hspb1	protein_coding
ENSMUSG00000004952	139	194	36	50	708	392	176	357	364	346	308	288	Rasa4	protein_coding
ENSMUSG00000004961	4	18	0	0	4	10	2	6	8	4	6	12	Syt5	protein_coding
ENSMUSG00000004980	7092	6449	956	1785	18092	10235	7227	10493	12486	15472	17353	15949	Hnrnpa2b1	protein_coding
ENSMUSG00000004988	92	103	23	51	432	235	210	313	280	158	482	435	Fxyd4	protein_coding
ENSMUSG00000004994	221	135	27	55	619	370	225	376	326	302	335	334	Ccdc130	protein_coding
ENSMUSG00000004996	368	329	80	95	1091	723	513	645	809	984	1128	988	Mri1	protein_coding
ENSMUSG00000005034	3632	3078	467	1332	9847	6655	4409	7922	13019	14190	18277	16002	Prkacb	protein_coding
ENSMUSG00000005043	653	544	124	204	1873	1175	900	1398	2467	2865	4176	2848	Sgsh	protein_coding
ENSMUSG00000005045	95	136	22	60	377	267	142	312	243	258	370	303	Chd5	protein_coding
ENSMUSG00000005054	162	169	34	58	437	315	193	219	254	253	249	255	Cstb	protein_coding
ENSMUSG00000005057	14	29	4	4	56	10	8	20	34	10	46	39	Sh2b2	protein_coding
ENSMUSG00000005069	630	490	100	186	2573	1546	1004	1663	2602	2374	2454	2472	Pex5	protein_coding
ENSMUSG00000005078	157	150	32	58	504	284	214	346	448	423	492	433	Jkamp	protein_coding
ENSMUSG00000005087	13188	11127	1799	3990	15140	10027	9222	14337	22349	27716	37374	32340	Cd44	protein_coding
ENSMUSG00000005089	28	8	0	10	35	22	32	8	17	18	39	24	Slc1a2	protein_coding
ENSMUSG00000005102	1037	791	188	384	3283	2219	1511	2240	4781	4765	4485	4478	Eif2ak4	protein_coding
ENSMUSG00000005103	6436	5834	962	2028	22137	13491	8202	13961	17767	18861	21274	18689	Wdr1	protein_coding
ENSMUSG00000005107	353	331	93	77	1335	851	736	1044	2221	2561	3681	2884	Slc2a9	protein_coding
ENSMUSG00000005124	44	8	0	17	8	8	3	4	2	0	0	4	Wisp1	protein_coding
ENSMUSG00000005125	582	646	102	174	270	160	142	138	45	71	46	55	Ndrg1	protein_coding
ENSMUSG00000005131	62	36	2	5	63	34	42	44	31	57	98	78	4930550C14Rik	protein_coding
ENSMUSG00000005142	733	702	93	215	2247	1501	888	1319	2831	2860	3111	2977	Man2b1	protein_coding
ENSMUSG00000005148	0	8	0	4	10	10	14	8	2	6	8	11	Klf5	protein_coding
ENSMUSG00000005150	262	259	50	105	1302	786	480	765	1260	1131	1357	1242	Wdr83	protein_coding
ENSMUSG00000005161	523	395	93	168	1386	811	487	693	1070	1019	1277	1157	Prdx2	protein_coding
ENSMUSG00000005198	5579	5252	908	1837	21101	13157	8814	15234	18373	16980	16757	16306	Polr2a	protein_coding
ENSMUSG00000005202	1	0	0	0	0	0	0	0	0	0	0	0	Shbg	protein_coding
ENSMUSG00000005204	569	551	69	218	2069	1282	819	1330	1813	1817	1737	1712	Senp3	protein_coding
ENSMUSG00000005220	38	18	2	8	255	152	138	166	146	107	292	141	Corin	protein_coding
ENSMUSG00000005225	24	44	30	28	84	60	78	80	75	255	507	286	Plekha8	protein_coding
ENSMUSG00000005232	1	0	4	0	1	1	0	0	5	2	3	2	G6pc2	protein_coding
ENSMUSG00000005233	44	38	8	18	106	98	52	72	56	79	36	45	Spc25	protein_coding
ENSMUSG00000005237	14	7	3	10	23	37	21	15	16	19	33	16	Dnah2	protein_coding
ENSMUSG00000005251	30	34	4	8	18	36	30	17	20	70	178	106	Ripk4	protein_coding
ENSMUSG00000005262	727	684	106	228	2022	1357	796	1442	1866	1835	1838	1998	Ufd1	protein_coding
ENSMUSG00000005267	279	180	20	67	949	514	355	552	1047	940	1199	1038	Zfp287	protein_coding
ENSMUSG00000005268	0	0	2	0	4	8	4	10	3	2	4	14	Prlr	protein_coding
ENSMUSG00000005299	1171	957	214	341	3454	2141	1388	1981	3654	3332	3191	3352	Letm1	protein_coding
ENSMUSG00000005312	3745	3349	578	1225	8688	6004	4282	6659	5231	9272	6294	6206	Ubqln1	protein_coding
ENSMUSG00000005320	2	9	0	0	8	1	0	2	11	9	4	5	Fgfr4	protein_coding
ENSMUSG00000005338	0	0	0	0	50	36	23	62	120	68	103	197	Cadm3	protein_coding
ENSMUSG00000005339	0	0	0	0	1	0	0	0	0	0	0	0	Fcer1a	protein_coding
ENSMUSG00000005354	543	450	96	187	1659	966	663	1040	1048	1248	1237	1247	Txn2	protein_coding
ENSMUSG00000005355	0	0	0	0	0	0	0	0	0	0	0	0	Casp14	protein_coding
ENSMUSG00000005357	0	2	0	1	3	0	2	2	4	1	1	0	Slc1a6	protein_coding
ENSMUSG00000005360	5	2	0	0	7	3	0	2	16	0	4	2	Slc1a3	protein_coding
ENSMUSG00000005362	2283	2191	292	701	6225	4376	2869	4560	7813	8877	9496	9019	Crbn	protein_coding
ENSMUSG00000005364	23	15	0	6	38	20	14	34	12	15	12	24	Il5ra	protein_coding
ENSMUSG00000005370	408	420	66	149	1464	910	602	1028	1681	1803	1917	1732	Msh6	protein_coding
ENSMUSG00000005371	3155	2720	565	955	8981	5987	3723	5766	8794	10793	10343	9728	Fbxo11	protein_coding
ENSMUSG00000005373	22	16	10	2	55	73	39	33	6	26	15	7	Mlxipl	protein_coding
ENSMUSG00000005374	521	600	86	152	1651	1062	644	1035	1130	1510	2113	1525	Tbl2	protein_coding
ENSMUSG00000005378	488	437	107	193	1707	900	621	1022	1723	1491	1582	1590	Wbscr22	protein_coding
ENSMUSG00000005397	32	28	2	2	8	1	9	9	4	2	8	16	Nid1	protein_coding
ENSMUSG00000005410	698	682	106	222	2897	1688	1326	2157	3465	3294	2850	2929	Mcm5	protein_coding
ENSMUSG00000005413	58	87	14	22	166	91	120	135	162	177	282	158	Hmox1	protein_coding
ENSMUSG00000005417	2939	2346	376	954	4757	2984	2112	3512	6294	8272	13242	8798	Mprip	protein_coding
ENSMUSG00000005442	3081	2812	474	980	12439	7010	4537	7511	9605	9713	9952	8992	Cic	protein_coding
ENSMUSG00000005447	84	80	16	40	182	146	86	166	172	198	261	244	Pafah1b3	protein_coding
ENSMUSG00000005465	1155	1124	158	332	3561	2349	1519	2148	3935	4977	6032	5230	Il27ra	protein_coding
ENSMUSG00000005469	660	518	113	224	1761	1088	642	1069	1724	1543	1621	1771	Prkaca	protein_coding
ENSMUSG00000005470	180	138	44	52	752	498	239	444	571	571	368	480	Asf1b	protein_coding
ENSMUSG00000005474	0	0	0	1	0	0	0	0	4	0	1	0	Myl10	protein_coding
ENSMUSG00000005481	4643	4248	854	1427	17283	10772	7018	11678	16640	15346	17234	16805	Ddx39	protein_coding
ENSMUSG00000005483	12608	10633	1724	3969	23743	14194	10278	17138	4811	7823	4734	4986	Dnajb1	protein_coding
ENSMUSG00000005493	63	51	0	18	143	110	30	64	53	49	39	63	Msh4	protein_coding
ENSMUSG00000005501	458	353	83	108	1184	701	420	774	1805	1731	3124	2533	Usp40	protein_coding
ENSMUSG00000005503	0	0	0	2	2	0	0	6	2	6	0	12	Evx1	protein_coding
ENSMUSG00000005505	95	83	11	19	189	102	92	132	179	162	239	180	Kbtbd4	protein_coding
ENSMUSG00000005506	427	367	65	126	1084	709	452	606	1032	1206	1290	1273	Celf1	protein_coding
ENSMUSG00000005510	194	189	41	54	574	304	243	315	440	464	539	564	Ndufs3	protein_coding
ENSMUSG00000005514	1137	937	148	423	3067	2082	1383	1893	2511	2753	3132	2794	Por	protein_coding
ENSMUSG00000005533	345	316	55	172	1584	926	841	1480	1406	2007	1136	2228	Igf1r	protein_coding
ENSMUSG00000005534	662	731	164	275	1559	1013	1030	1241	2572	4485	6295	4143	Insr	protein_coding
ENSMUSG00000005540	59	60	2	16	132	80	58	87	62	47	63	122	Fcer2a	protein_coding
ENSMUSG00000005547	20	2	0	0	0	0	0	0	0	0	0	0	Cyp2a5	protein_coding
ENSMUSG00000005553	8	15	4	9	51	29	20	19	8	8	4	8	Atp4a	protein_coding
ENSMUSG00000005566	1767	1728	271	601	6670	4266	2646	4214	5597	5822	6062	5698	Trim28	protein_coding
ENSMUSG00000005575	510	451	57	150	1679	774	597	931	1210	1124	1138	1183	Ube2m	protein_coding
ENSMUSG00000005580	36	29	2	14	84	21	12	22	76	132	207	168	Adcy9	protein_coding
ENSMUSG00000005583	86	46	0	28	116	3	2	20	3	9	2	234	Mef2c	protein_coding
ENSMUSG00000005609	994	868	120	320	3648	2184	1539	2495	2992	2800	2646	2508	Ctr9	protein_coding
ENSMUSG00000005610	9355	8561	1280	2808	30499	19392	11854	20138	26736	27934	30038	29183	Eif4g2	protein_coding
ENSMUSG00000005611	61	58	20	30	160	76	72	132	290	462	796	542	Mrvi1	protein_coding
ENSMUSG00000005615	757	585	77	240	2865	1804	1139	2041	2716	2657	1933	2321	Pcyt1a	protein_coding
ENSMUSG00000005621	2209	2087	316	717	6795	4239	2593	4500	6436	7240	7920	6865	Zfp592	protein_coding
ENSMUSG00000005625	1089	903	194	354	3800	2250	1387	2089	3238	2881	2797	2748	Psmd4	protein_coding
ENSMUSG00000005628	16	14	2	12	53	28	32	33	25	26	37	34	Tmod4	protein_coding
ENSMUSG00000005640	25	22	2	2	101	54	20	48	39	38	14	18	Insrr	protein_coding
ENSMUSG00000005649	0	0	0	0	0	0	0	0	0	0	0	0	Cabp5	protein_coding
ENSMUSG00000005656	670	621	103	198	1934	1204	930	1426	3104	3117	3712	3480	Snx6	protein_coding
ENSMUSG00000005667	394	332	66	132	980	615	343	515	649	848	836	785	Mthfd2	protein_coding
ENSMUSG00000005672	24	20	0	0	10	2	2	4	0	3	5	13	Kit	protein_coding
ENSMUSG00000005674	168	134	24	80	496	324	172	329	470	429	568	508	Tomm40l	protein_coding
ENSMUSG00000005677	99	82	19	59	349	244	129	250	339	318	396	363	Nr1i3	protein_coding
ENSMUSG00000005681	0	0	0	0	2	2	0	1	0	2	0	2	Apoa2	protein_coding
ENSMUSG00000005682	334	270	37	122	732	446	256	398	738	886	961	902	Pan2	protein_coding
ENSMUSG00000005683	1412	1164	218	414	5035	3284	1864	3107	4081	4220	4280	4102	Cs	protein_coding
ENSMUSG00000005686	48	52	24	10	225	115	103	138	379	277	422	438	Ampd3	protein_coding
ENSMUSG00000005687	580	492	132	184	1538	1045	803	1357	1692	1903	2205	2020	Bcas2	protein_coding
ENSMUSG00000005696	335	247	78	110	1087	778	646	931	1009	1208	1238	1307	Sh2d1a	protein_coding
ENSMUSG00000005698	2426	2008	290	723	6587	4124	2666	4468	6187	6422	6965	6508	Ctcf	protein_coding
ENSMUSG00000005699	95	81	23	20	283	145	102	169	159	132	159	212	Pard6a	protein_coding
ENSMUSG00000005705	960	848	163	293	3098	1921	1244	1844	3059	3157	3104	3024	Agrp	protein_coding
ENSMUSG00000005716	0	1	0	0	0	0	0	0	2	0	0	0	Pvalb	protein_coding
ENSMUSG00000005718	176	120	25	42	619	357	192	326	579	509	554	509	Tfap4	protein_coding
ENSMUSG00000005732	346	340	74	122	695	371	333	345	522	528	588	636	Ranbp1	protein_coding
ENSMUSG00000005763	5680	5367	983	1700	19831	12420	10416	17214	26388	32182	35643	31948	Cd247	protein_coding
ENSMUSG00000005774	212	216	42	98	885	546	337	574	924	1015	1334	1124	Rfx5	protein_coding
ENSMUSG00000005779	645	623	102	245	2237	1267	947	1440	2487	2672	3225	3098	Psmb4	protein_coding
ENSMUSG00000005800	2	0	0	4	4	0	2	6	0	0	0	2	Mmp8	protein_coding
ENSMUSG00000005802	12	0	0	0	12	1	2	0	4	11	29	21	Slc30a4	protein_coding
ENSMUSG00000005803	10	4	2	2	12	6	2	2	3	10	4	8	Sqor	protein_coding
ENSMUSG00000005804	250	200	36	66	590	453	257	518	596	658	754	766	Bloc1s6	protein_coding
ENSMUSG00000005813	967	695	112	234	1972	1275	785	1365	2141	2548	2417	2248	Metap1	protein_coding
ENSMUSG00000005823	371	338	100	134	1260	670	426	738	886	912	1025	978	Gpr108	protein_coding
ENSMUSG00000005824	762	491	78	199	1463	889	837	1212	1443	1949	2711	2068	Tnfsf14	protein_coding
ENSMUSG00000005836	20	8	0	0	40	20	44	28	4	22	18	2	Gata6	protein_coding
ENSMUSG00000005846	849	839	113	297	3301	1915	1422	2092	3250	3853	4086	3880	Rsl1d1	protein_coding
ENSMUSG00000005864	2	0	0	0	0	0	0	2	0	0	0	1	Cnga2	protein_coding
ENSMUSG00000005871	2058	1749	300	591	5706	3859	2794	4124	8715	10097	10805	10039	Apc	protein_coding
ENSMUSG00000005873	810	596	74	278	3586	2383	1305	2294	2489	1966	1742	2272	Reep5	protein_coding
ENSMUSG00000005881	364	291	53	83	1080	580	452	632	1193	1055	1345	1220	Ergic3	protein_coding
ENSMUSG00000005882	809	658	162	317	1909	1271	1006	1588	2571	3153	3931	3508	Uqcc1	protein_coding
ENSMUSG00000005883	28	19	1	4	77	67	64	54	200	184	268	189	Spo11	protein_coding
ENSMUSG00000005886	11512	9832	1553	3793	30377	19722	15070	23065	36350	45079	50572	44450	Ncoa2	protein_coding
ENSMUSG00000005891	0	0	0	0	0	0	0	0	0	0	0	0	Prl4a1	protein_coding
ENSMUSG00000005892	0	0	0	0	0	0	0	0	0	0	0	0	Trh	protein_coding
ENSMUSG00000005893	3382	3095	533	1144	11789	7530	5116	7946	14871	17248	17834	16762	Nr2c2	protein_coding
ENSMUSG00000005897	160	82	18	23	242	129	139	166	326	509	732	618	Nr2c1	protein_coding
ENSMUSG00000005899	334	267	48	80	991	574	446	610	1417	1421	1274	1285	Smpd4	protein_coding
ENSMUSG00000005907	243	204	31	96	834	446	347	615	559	671	793	685	Pex1	protein_coding
ENSMUSG00000005917	0	2	0	0	0	0	0	0	0	0	0	0	Otx1	protein_coding
ENSMUSG00000005936	682	598	102	223	2626	1537	920	1666	3078	2950	2641	2777	Kctd20	protein_coding
ENSMUSG00000005947	4976	4022	379	874	1182	787	527	794	1065	1333	741	952	Itgae	protein_coding
ENSMUSG00000005949	290	267	56	102	1080	730	524	805	534	521	516	541	Ctns	protein_coding
ENSMUSG00000005950	58	69	4	17	92	38	64	48	52	56	38	49	P2rx5	protein_coding
ENSMUSG00000005951	119	107	23	61	310	244	184	262	228	306	332	256	Shpk	protein_coding
ENSMUSG00000005952	1	0	0	1	10	4	7	0	0	2	2	0	Trpv1	protein_coding
ENSMUSG00000005958	18	20	2	8	38	12	8	6	0	0	0	4	Ephb3	protein_coding
ENSMUSG00000005968	239	197	22	103	427	334	172	284	484	703	492	453	Tuft1	protein_coding
ENSMUSG00000005973	414	353	70	78	1106	586	551	802	1253	1467	1987	1679	Rcn1	protein_coding
ENSMUSG00000005980	50	45	6	24	238	118	77	118	250	241	255	285	Dnase1	protein_coding
ENSMUSG00000005981	874	829	117	260	2821	1630	1273	1772	2627	3020	3587	3547	Trap1	protein_coding
ENSMUSG00000005982	886	852	125	282	3966	2617	1656	2692	3997	3958	4130	3855	Naa60	protein_coding
ENSMUSG00000005983	556	469	82	161	2316	1534	947	1659	2286	2351	2698	2483	1700037C18Rik	protein_coding
ENSMUSG00000005986	132	101	14	25	242	116	117	104	147	129	156	174	Ankrd13d	protein_coding
ENSMUSG00000005994	0	0	0	0	0	0	0	0	0	0	0	0	Tyrp1	protein_coding
ENSMUSG00000006005	2805	2697	392	767	8807	5317	3678	5936	7752	8093	8284	8301	Tpr	protein_coding
ENSMUSG00000006007	0	0	0	0	6	0	0	0	3	0	0	0	Pdc	protein_coding
ENSMUSG00000006010	272	261	52	77	1069	705	447	851	1075	1029	991	1082	BC003331	protein_coding
ENSMUSG00000006014	57	51	0	19	257	103	89	155	128	137	215	184	Prg4	protein_coding
ENSMUSG00000006019	384	294	53	126	1428	792	594	939	1166	1148	1421	1222	Dhx34	protein_coding
ENSMUSG00000006021	447	303	45	140	971	544	461	554	473	535	502	523	Kptn	protein_coding
ENSMUSG00000006024	4299	4151	592	1413	14398	8677	5640	8439	13209	14520	14722	12643	Napa	protein_coding
ENSMUSG00000006050	821	770	130	239	2759	1625	1222	1681	1700	1848	2198	2028	Sra1	protein_coding
ENSMUSG00000006056	2	0	0	0	1	2	2	5	5	2	2	4	Calcoco2	protein_coding
ENSMUSG00000006057	392	380	66	138	1455	858	614	747	968	979	1084	1139	Atp5g1	protein_coding
ENSMUSG00000006058	506	397	74	142	1453	838	582	930	1254	1170	1106	1194	Snf8	protein_coding
ENSMUSG00000006095	270	263	62	89	843	434	329	567	665	606	647	650	Tbcb	protein_coding
ENSMUSG00000006127	776	762	133	237	2773	1759	1133	1747	3508	3387	3393	3090	Inpp5k	protein_coding
ENSMUSG00000006134	1972	1595	178	599	7343	4665	2767	4886	7371	7555	6791	6743	Crkl	protein_coding
ENSMUSG00000006143	8	1	0	0	10	4	0	4	0	0	1	3	Upk3bl	protein_coding
ENSMUSG00000006154	322	138	51	176	808	297	507	952	622	271	778	1296	Eps8l1	protein_coding
ENSMUSG00000006169	6110	6056	956	1983	17551	12348	8700	13251	18858	22853	22700	20302	Clint1	protein_coding
ENSMUSG00000006179	26	24	8	6	58	42	12	24	38	32	2	24	Prss16	protein_coding
ENSMUSG00000006191	3990	3497	544	1445	9112	6240	5456	7656	13318	18497	23068	19547	Cdkal1	protein_coding
ENSMUSG00000006200	0	0	0	0	0	0	0	0	0	0	0	0	Rhox6	protein_coding
ENSMUSG00000006204	0	2	0	0	7	12	1	9	7	10	8	6	5430419D17Rik	protein_coding
ENSMUSG00000006205	8	2	2	0	23	10	13	4	8	5	4	2	Htra1	protein_coding
ENSMUSG00000006215	607	548	95	143	2062	1297	785	1107	2197	2123	1902	1815	Zbtb17	protein_coding
ENSMUSG00000006216	2	2	1	3	3	1	1	3	4	1	3	2	Clcnkb	protein_coding
ENSMUSG00000006218	2	1	0	1	3	0	2	0	2	2	2	0	Fam131c	protein_coding
ENSMUSG00000006219	8	7	0	2	6	2	9	8	6	9	3	10	Fblim1	protein_coding
ENSMUSG00000006221	10	0	2	4	32	4	10	12	0	0	2	0	Hspb7	protein_coding
ENSMUSG00000006235	16	14	2	2	61	16	36	14	18	18	6	26	Epor	protein_coding
ENSMUSG00000006241	4	2	0	0	0	0	2	2	0	0	0	0	Ccdc159	protein_coding
ENSMUSG00000006262	891	642	174	258	3378	2274	1588	2420	3803	4153	3591	3473	Mob1b	protein_coding
ENSMUSG00000006269	22	4	10	14	72	42	32	58	16	38	54	32	Atp6v1b1	protein_coding
ENSMUSG00000006270	0	0	0	0	0	0	0	0	0	0	0	0	Vax1	protein_coding
ENSMUSG00000006273	1024	912	162	337	2690	1813	1208	1803	3623	3912	3300	3534	Atp6v1b2	protein_coding
ENSMUSG00000006276	1904	1481	317	603	6050	4039	2512	3884	8032	8184	9002	8465	Eps15l1	protein_coding
ENSMUSG00000006281	663	628	94	254	1377	834	471	865	1217	1455	2041	1704	Tep1	protein_coding
ENSMUSG00000006288	547	524	112	252	1972	1085	815	1325	2197	2273	2042	2233	Ttc5	protein_coding
ENSMUSG00000006289	341	277	40	91	871	584	426	702	742	960	1101	984	Osgep	protein_coding
ENSMUSG00000006299	1138	1016	172	362	3849	2226	1578	2339	2788	3107	3348	3169	Aamp	protein_coding
ENSMUSG00000006301	252	314	61	136	910	484	465	735	824	905	935	900	Tmbim1	protein_coding
ENSMUSG00000006304	7353	7375	1176	2576	18826	11913	7958	13490	16839	18939	17923	17797	Arpc2	protein_coding
ENSMUSG00000006307	2400	2232	298	600	6488	3702	2173	3514	4741	4836	4695	4902	Kmt2b	protein_coding
ENSMUSG00000006310	34	57	4	8	150	77	38	65	70	42	34	36	Zbtb32	protein_coding
ENSMUSG00000006311	7	5	7	2	6	4	0	8	0	0	0	0	Etv2	protein_coding
ENSMUSG00000006313	28	26	10	22	93	62	65	94	32	60	58	68	Upk1a	protein_coding
ENSMUSG00000006315	154	140	9	42	501	275	171	300	337	340	352	364	Tmem147	protein_coding
ENSMUSG00000006333	6293	6304	1555	2176	16916	10124	8554	9579	11014	15465	16494	15015	Rps9	protein_coding
ENSMUSG00000006335	170	182	22	46	737	446	270	395	647	656	448	482	Tfpt	protein_coding
ENSMUSG00000006342	64	82	10	16	151	172	57	192	208	336	486	338	Susd2	protein_coding
ENSMUSG00000006344	16	10	4	4	152	112	68	119	114	141	210	168	Ggt5	protein_coding
ENSMUSG00000006345	4	16	0	4	97	53	89	48	65	112	92	116	Ggt1	protein_coding
ENSMUSG00000006356	203	196	32	64	484	229	209	300	326	225	291	244	Crip2	protein_coding
ENSMUSG00000006360	2086	1727	422	513	5390	2917	2212	2878	4153	3291	3553	3962	Crip1	protein_coding
ENSMUSG00000006362	102	89	18	30	217	167	60	115	112	113	78	145	Cbfa2t3	protein_coding
ENSMUSG00000006369	12	8	0	22	16	9	2	12	0	6	1	9	Fbln1	protein_coding
ENSMUSG00000006373	568	574	100	178	1591	1054	702	1222	1434	1560	1810	1720	Pgrmc1	protein_coding
ENSMUSG00000006378	58	47	4	10	131	61	56	47	54	62	70	59	Gcat	protein_coding
ENSMUSG00000006386	34	20	12	2	35	8	4	2	10	20	23	26	Tek	protein_coding
ENSMUSG00000006389	10	6	0	1	14	1	2	7	3	8	4	1	Mpl	protein_coding
ENSMUSG00000006390	272	237	54	57	713	373	239	384	592	574	712	724	Elovl1	protein_coding
ENSMUSG00000006392	172	168	54	72	592	314	256	313	574	546	670	695	Med8	protein_coding
ENSMUSG00000006395	53	42	8	12	198	115	97	118	148	137	166	167	Hyi	polymorphic_pseudogene
ENSMUSG00000006398	250	234	36	82	609	485	222	340	264	318	245	213	Cdc20	protein_coding
ENSMUSG00000006403	0	2	0	2	0	8	1	4	0	4	0	2	Adamts4	protein_coding
ENSMUSG00000006411	44	53	15	20	168	75	55	96	30	55	51	41	Nectin4	protein_coding
ENSMUSG00000006412	695	594	124	190	1986	1052	961	1341	2467	2503	2804	2617	Pfdn2	protein_coding
ENSMUSG00000006418	1520	1403	227	443	5367	3214	1852	3181	4762	4830	5454	5196	Rnf114	protein_coding
ENSMUSG00000006423	1091	931	138	357	3109	2424	1448	2320	3253	3554	3489	3477	C330007P06Rik	protein_coding
ENSMUSG00000006435	4	11	8	0	26	11	42	22	32	116	275	181	Neurl1a	protein_coding
ENSMUSG00000006442	130	120	32	44	337	214	190	224	261	302	324	351	Srm	protein_coding
ENSMUSG00000006445	7	9	0	0	15	3	2	0	1	2	4	1	Epha2	protein_coding
ENSMUSG00000006456	1299	1418	149	433	4842	3082	2128	3132	4805	5462	6030	5522	Rbm14	protein_coding
ENSMUSG00000006457	11	16	0	2	66	44	26	32	24	49	25	28	Actn3	protein_coding
ENSMUSG00000006462	326	365	65	92	895	472	276	382	208	238	362	263	A530013C23Rik	lincRNA
ENSMUSG00000006463	100	74	8	36	350	214	152	212	222	232	274	232	Zdhhc24	protein_coding
ENSMUSG00000006464	19	17	0	16	60	36	27	42	34	23	86	59	Bbs1	protein_coding
ENSMUSG00000006469	4	5	0	8	2	3	2	6	0	0	0	0	Slc34a3	protein_coding
ENSMUSG00000006471	554	520	118	229	1734	1013	749	1220	1805	1940	1784	1835	Ndor1	protein_coding
ENSMUSG00000006476	240	242	28	76	881	490	210	439	584	425	355	440	Nsmf	protein_coding
ENSMUSG00000006488	0	0	0	0	0	0	0	0	1	0	1	0	Prl7a1	protein_coding
ENSMUSG00000006490	0	0	0	0	0	0	0	0	0	0	0	1	Prl8a9	protein_coding
ENSMUSG00000006494	209	189	62	116	631	450	456	434	864	1680	2609	1873	Pdk1	protein_coding
ENSMUSG00000006498	3936	3371	516	1152	12854	7617	4604	7109	10820	11187	13929	12451	Ptbp1	protein_coding
ENSMUSG00000006517	135	125	12	18	623	418	221	316	276	291	380	347	Mvd	protein_coding
ENSMUSG00000006519	1391	1203	285	381	5947	3056	1893	2925	3654	3529	4208	4007	Cyba	protein_coding
ENSMUSG00000006522	0	0	0	0	1	0	6	0	10	0	6	2	Itih3	protein_coding
ENSMUSG00000006526	588	517	36	168	2205	1603	828	1392	2640	3032	3778	3068	Tmem110	protein_coding
ENSMUSG00000006527	823	688	104	236	2655	2067	1245	2221	3444	4472	5094	4643	Sfmbt1	protein_coding
ENSMUSG00000006529	1	0	0	0	2	4	0	1	1	1	0	6	Itih1	protein_coding
ENSMUSG00000006538	2	0	0	2	2	5	0	2	4	6	11	0	Ihh	protein_coding
ENSMUSG00000006542	0	0	0	0	0	0	0	0	0	2	0	2	Prkag3	protein_coding
ENSMUSG00000006546	0	0	0	0	0	0	2	0	0	0	0	0	Cryba2	protein_coding
ENSMUSG00000006567	12	16	6	4	84	50	20	28	3	24	27	30	Atp7b	protein_coding
ENSMUSG00000006570	0	0	0	0	0	0	0	0	0	0	0	0	Defb2	protein_coding
ENSMUSG00000006574	1	1	0	0	4	0	0	1	1	4	1	299	Slc4a1	protein_coding
ENSMUSG00000006575	19	10	4	2	73	38	46	45	59	56	25	56	Rundc3a	protein_coding
ENSMUSG00000006576	22	10	0	0	30	20	5	18	8	2	4	8	Slc4a3	protein_coding
ENSMUSG00000006585	424	466	86	169	2397	1457	924	1391	1904	1719	1765	1765	Cdt1	protein_coding
ENSMUSG00000006586	0	1	0	0	0	3	2	0	1	2	0	1	Runx1t1	protein_coding
ENSMUSG00000006587	159	193	34	54	492	393	222	307	343	497	572	488	Snai3	protein_coding
ENSMUSG00000006589	254	255	38	84	1052	686	332	630	731	820	869	900	Aprt	protein_coding
ENSMUSG00000006599	1239	1174	142	409	4188	2633	1755	2710	3727	3941	3422	3464	Gtf2h1	protein_coding
ENSMUSG00000006611	2	0	0	0	10	2	10	10	8	2	2	9	Hfe	protein_coding
ENSMUSG00000006638	200	171	54	51	682	398	346	460	659	552	670	735	Abhd1	processed_transcript
ENSMUSG00000006641	208	212	34	83	781	539	267	507	599	555	672	638	Slc5a6	protein_coding
ENSMUSG00000006642	0	0	0	0	2	2	0	0	0	0	0	2	Tcf23	protein_coding
ENSMUSG00000006649	33	41	54	30	43	34	34	38	38	31	44	42	Nphs1	protein_coding
ENSMUSG00000006651	316	204	24	110	771	489	240	590	550	504	562	596	Aplp1	protein_coding
ENSMUSG00000006673	2664	2164	351	797	8021	5430	3124	5436	8227	8571	8445	8085	Qrich1	protein_coding
ENSMUSG00000006675	113	124	18	66	372	174	175	214	290	309	368	300	P4htm	protein_coding
ENSMUSG00000006676	2077	2062	362	567	6269	3797	2582	3861	5656	5918	5943	5650	Usp19	protein_coding
ENSMUSG00000006678	825	779	82	254	2284	1417	833	1497	2546	3369	3307	3143	Pola1	protein_coding
ENSMUSG00000006699	7810	6587	1144	2480	24550	15103	10199	17180	23238	23538	23432	24897	Cdc42	protein_coding
ENSMUSG00000006705	1759	1399	186	514	4012	2603	1694	3011	2875	3093	3013	3037	Pknox1	protein_coding
ENSMUSG00000006711	55	43	4	12	126	116	43	42	35	53	51	28	D130043K22Rik	protein_coding
ENSMUSG00000006715	236	192	62	74	754	547	361	565	727	729	970	750	Gmnn	protein_coding
ENSMUSG00000006717	432	325	55	132	775	497	412	720	614	744	879	808	Acot13	protein_coding
ENSMUSG00000006720	8	26	0	0	12	12	10	8	22	28	22	24	Zfp184	protein_coding
ENSMUSG00000006724	0	5	0	0	8	0	6	6	8	2	13	12	Cyp27b1	protein_coding
ENSMUSG00000006728	610	499	106	191	1442	807	615	864	1608	1568	2370	2168	Cdk4	protein_coding
ENSMUSG00000006731	3954	3554	720	1270	12345	7054	5067	7382	15789	16028	22091	18297	B4galnt1	protein_coding
ENSMUSG00000006732	38	34	16	12	117	49	53	77	121	181	157	175	Mettl1	protein_coding
ENSMUSG00000006736	320	295	58	103	430	268	230	316	417	519	844	678	Tspan31	protein_coding
ENSMUSG00000006740	3139	2661	441	984	9344	5865	3679	6277	10413	10808	11519	10992	Kif5b	protein_coding
ENSMUSG00000006763	272	212	26	94	879	465	348	542	918	842	866	938	Saal1	protein_coding
ENSMUSG00000006764	26	20	0	6	74	48	39	26	10	11	8	7	Tph2	protein_coding
ENSMUSG00000006777	0	8	0	0	0	0	0	0	0	0	0	0	Krt23	protein_coding
ENSMUSG00000006782	1203	1179	210	355	3480	2153	1723	2253	3581	4385	5615	4515	Cnp	protein_coding
ENSMUSG00000006784	14	4	1	0	39	19	10	10	10	10	24	8	Ttc25	protein_coding
ENSMUSG00000006800	1436	814	194	381	3777	1963	1710	3055	4203	3783	6275	5953	Sulf2	protein_coding
ENSMUSG00000006818	846	768	136	259	2238	1461	1069	1679	1777	2052	2322	2168	Sod2	protein_coding
ENSMUSG00000006850	263	181	33	98	879	505	292	485	648	605	675	726	Tmco6	protein_coding
ENSMUSG00000006906	208	184	16	67	518	311	281	392	651	826	921	920	Stambp	protein_coding
ENSMUSG00000006920	1248	1065	210	317	3218	1956	1368	2183	3113	3357	4443	3925	Ezh1	protein_coding
ENSMUSG00000006930	20	32	2	8	52	44	32	33	5	8	7	6	Hap1	protein_coding
ENSMUSG00000006931	4	0	1	0	39	32	29	29	26	22	12	20	P3h4	protein_coding
ENSMUSG00000006932	3480	3052	456	976	9188	5884	3554	6105	9235	10448	9834	9908	Ctnnb1	protein_coding
ENSMUSG00000006941	191	219	38	74	650	368	346	464	692	686	822	698	Eif1b	protein_coding
ENSMUSG00000006948	0	0	0	0	0	0	0	0	0	0	0	0	Klk4	protein_coding
ENSMUSG00000006958	4	4	0	0	10	0	6	6	4	2	0	3	Chrd	protein_coding
ENSMUSG00000006998	1473	1318	196	448	4482	2400	1684	2746	3556	3766	4019	3840	Psmd2	protein_coding
ENSMUSG00000007021	40	39	6	6	103	54	10	35	24	21	4	13	Syngr3	protein_coding
ENSMUSG00000007029	1843	1592	333	665	3607	2226	1623	2179	3682	5227	7292	5541	Vars	protein_coding
ENSMUSG00000007030	6	12	0	0	6	15	6	10	8	1	8	13	Vwa7	protein_coding
ENSMUSG00000007033	38	29	24	11	122	70	54	92	17	14	12	28	Hspa1l	protein_coding
ENSMUSG00000007034	56	57	6	3	40	32	13	21	2	1	4	10	Slc44a4	protein_coding
ENSMUSG00000007035	35	30	11	10	149	73	28	68	45	36	22	42	Msh5	protein_coding
ENSMUSG00000007036	729	616	83	232	1748	1144	652	956	1387	1358	1524	1462	Abhd16a	protein_coding
ENSMUSG00000007038	409	387	58	118	1300	896	549	668	840	919	1143	930	Neu1	protein_coding
ENSMUSG00000007039	26	25	8	9	83	38	45	48	10	11	15	18	Ddah2	protein_coding
ENSMUSG00000007041	1804	1526	293	529	4683	2676	1728	2953	3525	3363	3859	3734	Clic1	protein_coding
ENSMUSG00000007050	85	98	22	39	412	260	143	281	244	295	260	277	Lsm2	protein_coding
ENSMUSG00000007080	285	199	20	89	820	475	402	487	809	750	666	583	Pole	protein_coding
ENSMUSG00000007097	14	4	1	6	14	14	6	14	8	4	8	14	Atp1a2	protein_coding
ENSMUSG00000007107	3	0	3	0	3	8	0	1	4	2	24	12	Atp1a4	protein_coding
ENSMUSG00000007122	1	12	0	0	52	37	16	32	80	51	171	91	Casq1	protein_coding
ENSMUSG00000007207	346	284	57	122	1356	924	544	897	902	1007	711	818	Stx1a	protein_coding
ENSMUSG00000007209	0	0	0	0	0	0	0	0	0	0	0	0	Ceacam9	protein_coding
ENSMUSG00000007216	232	183	36	52	743	498	292	464	556	546	597	500	Zfp775	protein_coding
ENSMUSG00000007279	5	8	0	0	4	9	6	0	10	3	6	3	Scube2	protein_coding
ENSMUSG00000007338	288	196	32	77	798	533	249	477	713	551	646	642	Mrpl49	protein_coding
ENSMUSG00000007379	21	20	0	2	73	46	51	38	100	91	32	79	Dennd2c	protein_coding
ENSMUSG00000007411	2459	1900	374	672	5856	4385	2720	4448	8002	8928	10103	9539	Mark3	protein_coding
ENSMUSG00000007415	376	322	50	151	1100	682	502	764	1064	1015	984	1178	Gatad1	protein_coding
ENSMUSG00000007440	8	2	4	0	11	14	3	5	21	17	15	17	Pcdha11	protein_coding
ENSMUSG00000007457	0	0	0	0	0	0	0	0	0	0	0	0	2310003L06Rik	protein_coding
ENSMUSG00000007458	1981	1609	312	549	6661	4182	2803	4463	5426	5244	5799	5864	M6pr	protein_coding
ENSMUSG00000007476	880	829	151	258	4172	2626	1501	2358	3636	3797	2771	3090	Lrrc8a	protein_coding
ENSMUSG00000007480	0	4	0	0	6	0	0	2	5	0	0	2	Mc5r	protein_coding
ENSMUSG00000007564	3116	2830	665	1113	9734	6133	3733	6760	10271	11024	12378	11106	Ppp2r1a	protein_coding
ENSMUSG00000007570	182	219	22	74	622	425	298	448	504	495	573	473	Fance	protein_coding
ENSMUSG00000007589	828	761	145	235	2800	1693	891	1468	2379	2201	2204	2232	Tinf2	protein_coding
ENSMUSG00000007591	2	2	0	4	10	18	5	24	16	7	37	12	Tssk4	protein_coding
ENSMUSG00000007594	1	0	2	0	14	4	2	4	0	0	6	0	Hapln4	protein_coding
ENSMUSG00000007603	278	240	36	82	857	479	272	492	822	760	726	726	Dus3l	protein_coding
ENSMUSG00000007610	210	158	42	78	654	385	228	362	524	503	628	591	Gtpbp3	protein_coding
ENSMUSG00000007613	1246	984	116	344	3418	2236	1356	2407	3456	3970	5121	4221	Tgfbr1	protein_coding
ENSMUSG00000007617	1492	1136	150	398	4650	2909	1706	2510	3421	4199	3810	3919	Homer1	protein_coding
ENSMUSG00000007646	78	95	8	10	461	238	138	231	106	133	89	117	Rad51c	protein_coding
ENSMUSG00000007653	0	0	0	0	0	0	1	2	0	0	2	0	Gabrb2	protein_coding
ENSMUSG00000007655	34	10	2	2	22	6	0	12	0	2	2	0	Cav1	protein_coding
ENSMUSG00000007656	1042	908	196	346	2805	1872	1309	2212	3072	3496	3356	2913	Arpp19	protein_coding
ENSMUSG00000007659	1309	1458	188	436	3712	2340	1932	2883	2797	3206	4034	3427	Bcl2l1	protein_coding
ENSMUSG00000007670	2160	1993	434	718	6581	3897	2941	4330	6394	6653	7261	6685	Khsrp	protein_coding
ENSMUSG00000007682	0	2	0	4	0	2	4	0	2	8	2	2	Dio2	protein_coding
ENSMUSG00000007721	422	332	54	114	1273	616	437	547	848	720	753	765	Ccdc124	protein_coding
ENSMUSG00000007739	1622	1398	213	514	4142	2705	1904	2620	3755	4567	4448	4339	Cct4	protein_coding
ENSMUSG00000007777	34	33	6	8	147	75	51	61	72	83	93	72	0610009B22Rik	protein_coding
ENSMUSG00000007783	10	18	4	18	45	22	37	29	7	8	14	20	Cpt1c	protein_coding
ENSMUSG00000007805	6	4	0	2	2	0	2	0	10	12	14	9	Twist2	protein_coding
ENSMUSG00000007812	1559	1532	255	626	6097	4416	2547	4330	6395	6881	6522	6411	Zfp655	protein_coding
ENSMUSG00000007815	4239	3623	730	1418	14738	8754	6272	9462	10870	11128	9940	10950	Rhoa	protein_coding
ENSMUSG00000007817	11847	9902	1434	3598	50960	32056	19894	32453	49803	48134	40749	46482	Zmiz1	protein_coding
ENSMUSG00000007827	196	170	22	56	448	205	202	295	654	746	909	852	Ankrd26	protein_coding
ENSMUSG00000007833	365	217	57	80	981	501	303	502	674	734	876	769	Aldh16a1	protein_coding
ENSMUSG00000007836	2486	2154	434	632	6514	3030	2514	3463	4885	5260	5783	5785	Hnrnpa0	protein_coding
ENSMUSG00000007837	55	49	15	15	198	113	63	66	93	80	88	71	Prrg2	protein_coding
ENSMUSG00000007850	3141	2806	414	872	7676	4750	3058	4452	6409	7194	8751	8367	Hnrnph1	protein_coding
ENSMUSG00000007867	30	20	24	0	17	8	4	14	10	11	4	6	Ift43	protein_coding
ENSMUSG00000007872	71	74	12	18	178	82	52	40	28	112	34	42	Id3	protein_coding
ENSMUSG00000007877	4	2	0	0	1	0	6	7	0	0	0	2	Tcap	protein_coding
ENSMUSG00000007880	8212	6975	1166	2292	22633	13586	9554	15398	20490	22956	28469	24730	Arid1a	protein_coding
ENSMUSG00000007888	48	44	11	16	151	88	60	77	57	50	38	36	Crlf1	protein_coding
ENSMUSG00000007891	6324	5418	934	2118	20708	12289	7744	12930	20664	16808	16758	18071	Ctsd	protein_coding
ENSMUSG00000007892	5430	4924	1326	1876	14750	9947	8299	9202	11354	15276	15798	15231	Rplp1	protein_coding
ENSMUSG00000007907	0	0	0	0	0	0	0	0	0	0	0	0	Cabs1	protein_coding
ENSMUSG00000007908	72	47	3	25	0	2	2	2	3	21	5	0	Hmgcll1	protein_coding
ENSMUSG00000007944	16	16	2	4	50	24	20	37	45	31	49	42	Ttc9b	protein_coding
ENSMUSG00000007946	1	5	0	3	17	6	6	2	6	5	5	5	Phox2a	protein_coding
ENSMUSG00000007950	897	851	174	280	2606	1825	1095	1703	2913	2502	4006	3326	Abhd8	protein_coding
ENSMUSG00000007987	32	4	0	6	36	24	20	28	36	32	50	50	Ift22	protein_coding
ENSMUSG00000007989	3	7	0	1	6	14	2	13	4	19	6	4	Fzd3	protein_coding
ENSMUSG00000008028	10	14	6	6	43	18	22	26	11	7	5	10	1700008O03Rik	protein_coding
ENSMUSG00000008035	306	285	50	74	829	524	390	579	748	568	537	668	Mid1ip1	protein_coding
ENSMUSG00000008036	314	280	70	86	919	548	350	544	835	800	836	866	Ap2s1	protein_coding
ENSMUSG00000008090	118	87	22	31	480	311	177	284	351	448	322	296	Fgfrl1	protein_coding
ENSMUSG00000008129	34	70	10	22	144	116	91	100	106	105	165	90	4930432K21Rik	protein_coding
ENSMUSG00000008136	492	350	42	164	1458	824	412	830	570	545	298	383	Fhl2	protein_coding
ENSMUSG00000008140	798	727	202	273	2348	1399	1025	1547	2513	2554	3689	2942	Emc10	protein_coding
ENSMUSG00000008153	2	0	0	0	0	4	4	4	6	11	8	2	Clstn3	protein_coding
ENSMUSG00000008167	60	55	4	28	180	78	60	92	104	146	215	181	Fbxw9	protein_coding
ENSMUSG00000008193	41	20	0	6	52	14	8	14	4	12	0	76	Spib	protein_coding
ENSMUSG00000008200	2269	2136	335	733	6015	3821	2712	4370	6447	7522	8197	7066	Fnbp4	protein_coding
ENSMUSG00000008206	2683	1960	337	939	4011	2480	2207	3389	6209	6991	7236	5772	Cers4	protein_coding
ENSMUSG00000008226	58	38	8	36	307	163	99	217	243	172	302	285	Scrn3	protein_coding
ENSMUSG00000008301	514	504	50	199	1782	1025	719	1102	1822	1827	1664	1687	Phax	protein_coding
ENSMUSG00000008305	216	204	70	74	2802	1819	1425	1657	2953	2265	1558	1924	Tle1	protein_coding
ENSMUSG00000008307	385	382	72	149	1314	924	670	1180	1261	1359	1842	1526	1700109H08Rik	protein_coding
ENSMUSG00000008318	463	464	82	148	1470	878	775	1038	1591	1737	1851	1700	Relt	protein_coding
ENSMUSG00000008333	438	426	82	118	1355	772	636	976	1311	1556	1512	1595	Snrpb2	protein_coding
ENSMUSG00000008348	4812	4308	660	1473	10236	6079	4098	7005	6256	6575	6183	5607	Ubc	protein_coding
ENSMUSG00000008373	500	502	100	228	1682	1016	756	1140	1764	1607	1633	1441	Prpf31	protein_coding
ENSMUSG00000008384	602	571	90	148	2788	1561	785	1202	1649	1524	1466	1379	Sertad1	protein_coding
ENSMUSG00000008393	1255	1254	183	406	4895	3039	1939	3155	3736	3902	3820	3347	Carhsp1	protein_coding
ENSMUSG00000008398	2401	1905	259	801	5886	3199	2163	3824	6638	6046	8836	7670	Elk3	protein_coding
ENSMUSG00000008429	1572	1210	188	408	5560	3598	2411	4016	4820	5005	4988	5365	Herpud2	protein_coding
ENSMUSG00000008435	184	64	36	62	486	286	238	348	450	474	545	457	Rdh13	protein_coding
ENSMUSG00000008438	6	22	0	12	46	25	40	29	20	24	23	10	Adam21	protein_coding
ENSMUSG00000008450	237	174	22	90	564	408	210	397	327	414	429	460	Nutf2	protein_coding
ENSMUSG00000008461	2	0	0	0	1	1	1	0	5	0	0	3	Fut1	protein_coding
ENSMUSG00000008475	2489	2244	368	726	7787	4485	2922	4586	5648	5700	5707	5995	Arpc5	protein_coding
ENSMUSG00000008482	10	8	4	9	34	24	11	8	4	12	4	1	Rnf151	protein_coding
ENSMUSG00000008489	0	0	0	0	4	0	0	2	0	0	0	0	Elavl2	protein_coding
ENSMUSG00000008496	236	245	44	51	970	662	342	451	912	765	885	1003	Pou2f2	protein_coding
ENSMUSG00000008540	14	4	0	8	8	4	2	0	0	0	0	2	Mgst1	protein_coding
ENSMUSG00000008575	118	64	1	10	37	4	4	15	1	14	3	5	Nfib	protein_coding
ENSMUSG00000008590	0	0	0	0	0	0	0	4	4	4	4	0	Htr3b	protein_coding
ENSMUSG00000008601	8	4	0	2	32	26	23	15	12	27	28	22	Rab25	protein_coding
ENSMUSG00000008604	575	500	73	178	2151	1128	777	1211	1522	1637	1491	1615	Ubqln4	protein_coding
ENSMUSG00000008658	8	4	2	3	2	0	0	2	0	8	5	2	Rbfox1	protein_coding
ENSMUSG00000008668	4497	4396	1211	1610	11784	7183	6511	7033	7963	10668	10849	10520	Rps18	protein_coding
ENSMUSG00000008682	3369	3276	655	1162	10652	6658	5081	6848	7265	9257	10110	10010	Rpl10	protein_coding
ENSMUSG00000008683	4193	3694	1119	1412	9323	6084	4786	5807	7251	9610	9642	9355	Rps15a	protein_coding
ENSMUSG00000008690	1335	1139	196	398	4770	2967	1837	2918	3900	3917	3921	4137	Ncaph2	protein_coding
ENSMUSG00000008730	6512	6089	1022	1974	15089	9914	7654	10468	15030	19914	24550	19684	Hipk1	protein_coding
ENSMUSG00000008734	10	8	0	0	18	10	6	6	6	16	10	4	Gprc5b	protein_coding
ENSMUSG00000008763	1984	1782	300	654	6109	3790	2947	4182	8936	10764	12024	10903	Man1a2	protein_coding
ENSMUSG00000008789	0	0	0	0	0	0	0	2	1	1	0	0	Ceacam5	protein_coding
ENSMUSG00000008813	0	0	0	0	4	2	0	2	0	0	0	0	Tppp2	protein_coding
ENSMUSG00000008822	124	96	58	48	492	242	178	248	169	254	334	320	Acyp1	protein_coding
ENSMUSG00000008843	0	0	0	0	0	0	0	0	0	0	0	0	Cldn13	protein_coding
ENSMUSG00000008845	0	0	0	0	0	0	0	0	0	6	1	4	Cd163	protein_coding
ENSMUSG00000008855	2015	2079	247	567	7320	4586	2376	4022	10426	10293	7516	7842	Hdac5	protein_coding
ENSMUSG00000008859	633	530	68	202	1379	786	843	1100	1784	2152	2595	2295	Rala	protein_coding
ENSMUSG00000008874	0	0	0	0	0	0	0	0	2	0	0	0	Clec3a	protein_coding
ENSMUSG00000008892	489	378	72	130	1595	878	678	909	1409	1399	1292	1354	Vdac3	protein_coding
ENSMUSG00000008932	0	12	0	0	33	9	3	20	4	4	10	1	Slc1a7	protein_coding
ENSMUSG00000008958	473	366	87	124	1277	709	445	725	812	775	844	874	Vps72	protein_coding
ENSMUSG00000008976	792	755	114	229	2656	1707	1172	1837	2842	3073	2807	2883	Gabpa	protein_coding
ENSMUSG00000008999	226	225	47	106	50	48	71	70	360	1062	2373	1133	Bmp7	protein_coding
ENSMUSG00000009013	1098	972	119	310	2873	1609	1013	1461	1173	1423	1376	1300	Dynll1	protein_coding
ENSMUSG00000009030	404	341	60	118	1212	788	649	840	913	979	946	971	Pdcl	protein_coding
ENSMUSG00000009035	912	811	108	292	3219	1712	830	1619	2938	3057	2624	2734	Tmem184b	protein_coding
ENSMUSG00000009047	0	0	0	0	0	0	0	0	0	0	0	0	Gm5965	protein_coding
ENSMUSG00000009070	8	8	0	8	6	8	0	2	0	1	4	4	Rsph14	protein_coding
ENSMUSG00000009073	1157	1117	169	466	3469	2211	1485	2568	4811	5037	6106	5650	Nf2	protein_coding
ENSMUSG00000009075	84	65	11	20	193	105	90	118	159	141	334	216	Cabp7	protein_coding
ENSMUSG00000009076	316	247	30	78	766	416	356	486	675	593	941	810	Zmat5	protein_coding
ENSMUSG00000009079	3821	3422	642	1123	11658	7020	4291	7072	11026	12070	11505	11352	Ewsr1	protein_coding
ENSMUSG00000009090	1914	1749	379	595	6993	4426	2969	4835	7507	8106	8652	7952	Ap1b1	protein_coding
ENSMUSG00000009092	30	17	4	24	54	31	28	40	43	51	82	66	Derl3	protein_coding
ENSMUSG00000009093	0	2	0	0	4	0	0	2	4	0	1	0	Gstt4	protein_coding
ENSMUSG00000009097	3	6	0	0	4	0	0	2	0	2	2	0	Tbx1	protein_coding
ENSMUSG00000009108	26	26	9	11	56	42	28	19	20	10	18	16	Gnat2	protein_coding
ENSMUSG00000009112	1016	970	139	366	5129	3254	2173	3046	4244	4278	4327	4114	Bcl2l13	protein_coding
ENSMUSG00000009114	8	8	0	0	19	15	3	29	39	31	38	36	2610028H24Rik	protein_coding
ENSMUSG00000009115	5	2	0	0	5	2	0	4	4	4	4	3	Spatc1l	protein_coding
ENSMUSG00000009145	109	38	22	7	177	110	77	110	153	184	279	204	Dqx1	protein_coding
ENSMUSG00000009185	0	0	0	0	0	0	0	0	0	0	0	0	Ccl8	protein_coding
ENSMUSG00000009207	933	735	158	284	2260	1632	934	1837	2686	2977	3007	2680	Lnpk	protein_coding
ENSMUSG00000009210	71	115	10	42	267	138	97	148	208	94	147	202	Prr29	protein_coding
ENSMUSG00000009214	3	0	0	0	2	0	1	0	0	0	0	0	Mymk	protein_coding
ENSMUSG00000009216	0	2	6	4	16	14	4	12	10	15	16	18	Fam163b	protein_coding
ENSMUSG00000009246	82	106	24	32	355	188	129	170	265	250	303	282	Trpm5	protein_coding
ENSMUSG00000009248	0	0	0	0	0	0	0	0	0	0	0	0	Ascl2	protein_coding
ENSMUSG00000009281	78	102	26	26	345	163	123	195	311	333	407	325	Rarres2	protein_coding
ENSMUSG00000009291	1725	1625	290	514	5592	3766	2151	3573	4850	5344	5008	5122	Pttg1ip	protein_coding
ENSMUSG00000009292	16	29	7	10	66	48	25	27	72	79	191	126	Trpm2	protein_coding
ENSMUSG00000009293	1261	1105	228	481	5062	2885	2244	3489	3661	3536	3889	3981	Ube2g2	protein_coding
ENSMUSG00000009350	75	78	11	14	62	51	22	28	1	0	0	0	Mpo	protein_coding
ENSMUSG00000009356	19	56	8	6	27	22	2	10	4	1	0	4	Lpo	protein_coding
ENSMUSG00000009376	10	12	0	0	2	4	2	0	0	4	2	0	Met	protein_coding
ENSMUSG00000009378	4	2	0	0	2	6	0	2	4	0	2	2	Slc16a12	protein_coding
ENSMUSG00000009394	7	0	1	0	5	7	0	0	6	4	2	3	Syn2	protein_coding
ENSMUSG00000009406	210	148	40	96	457	284	220	362	367	400	381	327	Elk1	protein_coding
ENSMUSG00000009418	38	49	0	18	39	42	14	18	25	46	14	40	Nav1	protein_coding
ENSMUSG00000009470	3288	2929	452	1086	10563	6701	5113	7483	12714	13297	15199	14356	Tnpo1	protein_coding
ENSMUSG00000009471	14	4	0	0	0	2	0	0	0	0	2	0	Myod1	protein_coding
ENSMUSG00000009487	0	1	0	0	0	0	0	0	0	2	0	2	Otog	protein_coding
ENSMUSG00000009535	477	407	70	139	1518	980	622	995	1618	1702	1580	1635	Rnmt	protein_coding
ENSMUSG00000009545	1562	1402	268	596	3806	2918	2319	3008	3894	6029	7685	5999	Kcnq1	protein_coding
ENSMUSG00000009549	616	570	99	237	1876	1084	863	1169	1409	1363	1497	1465	Srp14	protein_coding
ENSMUSG00000009551	307	243	43	55	883	451	375	584	1043	1007	1593	1143	6330409D20Rik	protein_coding
ENSMUSG00000009555	854	868	130	228	2843	1631	1070	1680	2100	2009	2272	2242	Cdk9	protein_coding
ENSMUSG00000009563	270	214	33	90	814	497	260	458	734	700	956	863	Tor2a	protein_coding
ENSMUSG00000009566	296	232	56	74	985	620	358	567	724	666	587	624	Fpgs	protein_coding
ENSMUSG00000009569	1424	878	172	403	2528	1569	1397	1734	4090	4460	5939	5209	Mkl2	protein_coding
ENSMUSG00000009575	856	738	84	213	1748	1027	672	1103	1573	1823	2307	2084	Cbx5	protein_coding
ENSMUSG00000009580	0	0	0	0	1	0	0	0	0	0	0	0	Odam	protein_coding
ENSMUSG00000009585	2141	1799	336	676	5032	2994	2128	3141	4246	5471	9019	6584	Apobec3	protein_coding
ENSMUSG00000009588	2	0	0	0	1	0	0	0	1	0	0	0	St6galnac1	protein_coding
ENSMUSG00000009596	0	0	0	0	0	0	0	0	0	0	2	0	Taf7l	protein_coding
ENSMUSG00000009614	0	6	6	3	8	8	0	3	2	2	5	6	Sardh	protein_coding
ENSMUSG00000009621	736	473	42	126	1990	1364	542	878	1911	2423	2058	1789	Vav2	protein_coding
ENSMUSG00000009628	28	23	0	25	212	76	57	100	75	74	11	38	Tex15	protein_coding
ENSMUSG00000009630	1238	1091	219	427	3907	2507	1774	2799	3967	3911	3990	3803	Ppp2cb	protein_coding
ENSMUSG00000009633	10	28	4	16	65	54	40	43	51	81	87	86	G0s2	protein_coding
ENSMUSG00000009640	150	140	24	64	402	272	222	295	394	440	481	467	Dmap1	protein_coding
ENSMUSG00000009646	5	16	0	4	22	18	2	4	6	15	2	7	Pla2g12b	protein_coding
ENSMUSG00000009647	1899	1639	216	626	5416	3769	3074	4478	8142	8854	9329	9588	Mcu	protein_coding
ENSMUSG00000009654	6	8	0	2	14	12	2	12	4	16	10	8	Oit3	protein_coding
ENSMUSG00000009670	5	3	2	3	5	7	0	10	25	17	16	12	Tex11	protein_coding
ENSMUSG00000009681	1427	1634	155	556	3224	2173	1720	2364	4050	5350	7043	5347	Bcr	protein_coding
ENSMUSG00000009687	3006	2872	540	952	13341	8613	4870	7869	9647	8861	6415	7968	Fxyd5	protein_coding
ENSMUSG00000009731	11	6	2	8	34	10	22	14	16	15	36	45	Kcnd1	protein_coding
ENSMUSG00000009733	109	64	10	42	257	191	178	314	296	510	600	546	Tfcp2	protein_coding
ENSMUSG00000009734	2	3	2	0	1	2	2	2	4	9	4	2	Pou6f2	protein_coding
ENSMUSG00000009739	847	672	154	237	1266	830	811	973	1459	1985	2936	2167	Pou6f1	protein_coding
ENSMUSG00000009741	2143	1832	360	676	7627	4939	3200	4960	8011	8470	7649	7961	Ubp1	protein_coding
ENSMUSG00000009772	34	44	18	32	428	377	309	473	262	294	208	231	Nuak2	protein_coding
ENSMUSG00000009828	210	178	57	90	909	720	534	693	1171	1389	1222	1144	Ick	protein_coding
ENSMUSG00000009863	709	520	138	187	1945	1139	698	1227	2557	2407	2325	2277	Sdhb	protein_coding
ENSMUSG00000009876	40	29	4	9	40	32	12	45	63	49	114	86	Cox4i2	protein_coding
ENSMUSG00000009894	239	232	43	85	1099	600	314	559	763	873	1055	919	Snap47	protein_coding
ENSMUSG00000009900	0	0	0	0	3	0	3	2	0	1	1	1	Wnt3a	protein_coding
ENSMUSG00000009905	932	758	125	292	2490	1718	1138	1957	2748	3301	3596	3073	Kdsr	protein_coding
ENSMUSG00000009907	1329	1306	184	390	4266	2598	1945	2987	4778	5018	5758	5523	Vps4b	protein_coding
ENSMUSG00000009927	2240	1911	478	653	7025	4124	3421	4211	5060	6075	5923	6015	Rps25	protein_coding
ENSMUSG00000009941	10	4	0	0	8	2	4	6	3	0	10	2	Nxf2	protein_coding
ENSMUSG00000009995	298	306	58	76	984	593	456	648	910	1001	1028	983	Taz	protein_coding
ENSMUSG00000010021	78	55	8	26	370	254	213	376	502	351	326	293	Kif19a	protein_coding
ENSMUSG00000010025	759	671	92	224	2893	1968	1140	1876	3305	3130	2887	2890	Aldh3a2	protein_coding
ENSMUSG00000010044	42	78	17	24	283	190	63	168	144	90	91	122	Zmynd10	protein_coding
ENSMUSG00000010045	522	488	84	195	2294	1235	937	1522	1735	1577	1594	1489	Tmem115	protein_coding
ENSMUSG00000010047	32	48	14	8	144	76	28	74	84	64	152	114	Hyal2	protein_coding
ENSMUSG00000010048	184	152	20	46	549	321	196	328	430	496	477	543	Ifrd2	protein_coding
ENSMUSG00000010051	82	71	12	36	268	169	142	164	117	116	138	106	Hyal1	protein_coding
ENSMUSG00000010054	166	146	28	50	487	320	264	356	566	424	683	650	Tusc2	protein_coding
ENSMUSG00000010057	124	169	18	34	703	408	247	386	622	465	447	538	Nprl2	protein_coding
ENSMUSG00000010064	0	2	0	1	1	2	1	4	6	5	1	1	Slc38a3	protein_coding
ENSMUSG00000010066	28	34	4	9	133	82	31	67	84	63	58	64	Cacna2d2	protein_coding
ENSMUSG00000010067	946	839	164	265	4427	2614	1544	2604	3667	3046	2699	3273	Rassf1	protein_coding
ENSMUSG00000010080	2	2	0	0	0	0	0	2	1	0	0	0	Epn3	protein_coding
ENSMUSG00000010086	0	0	0	0	0	0	0	0	4	1	0	0	Rnf112	protein_coding
ENSMUSG00000010095	4232	4433	621	1341	14243	8430	4708	7747	7188	7565	7734	7257	Slc3a2	protein_coding
ENSMUSG00000010097	2274	2028	334	686	6250	3893	2206	3482	5556	6319	6875	6654	Nxf1	protein_coding
ENSMUSG00000010110	1288	1099	147	380	4346	2651	1450	2554	4384	4301	4354	4338	Stx5a	protein_coding
ENSMUSG00000010122	2	0	1	0	1	0	0	2	3	0	0	0	Slc47a1	protein_coding
ENSMUSG00000010136	187	303	49	253	380	378	462	1461	353	1382	1886	2838	Pifo	protein_coding
ENSMUSG00000010142	74	44	2	8	193	109	73	66	135	166	84	132	Tnfrsf13b	protein_coding
ENSMUSG00000010154	13	5	0	4	30	21	6	13	5	4	5	6	Spire2	protein_coding
ENSMUSG00000010175	32	48	0	0	0	0	2	0	0	0	0	0	Prox1	protein_coding
ENSMUSG00000010205	1695	1372	281	407	5722	3307	2006	3300	6825	6817	8263	7180	Raver1	protein_coding
ENSMUSG00000010277	1721	1684	266	482	5036	3113	2014	3122	5011	4891	6125	5383	2610507B11Rik	protein_coding
ENSMUSG00000010290	159	142	22	46	417	226	190	322	378	466	506	494	AI597479	protein_coding
ENSMUSG00000010307	50	40	6	14	118	104	64	74	58	86	105	66	Tmem86a	protein_coding
ENSMUSG00000010311	0	0	0	0	6	0	0	2	0	0	0	0	Optc	protein_coding
ENSMUSG00000010342	2688	2341	402	649	8268	4624	2577	3662	1076	1109	1122	1086	Tex14	protein_coding
ENSMUSG00000010358	459	534	92	159	1747	992	814	1255	1871	1787	2222	2027	Ifi35	protein_coding
ENSMUSG00000010362	186	116	23	40	489	241	168	261	415	503	473	427	Rdm1	protein_coding
ENSMUSG00000010376	498	411	104	167	1498	801	554	738	898	925	808	975	Nedd8	protein_coding
ENSMUSG00000010392	856	687	164	278	2544	1619	1131	1798	2806	2785	3344	3141	Gosr1	protein_coding
ENSMUSG00000010406	129	127	42	38	455	276	216	263	351	373	494	472	Mrpl52	protein_coding
ENSMUSG00000010435	4	2	8	0	12	2	2	8	0	0	4	4	Spaca7	protein_coding
ENSMUSG00000010453	1703	1484	264	555	4420	2795	1667	2850	4339	4120	4191	4177	Kansl3	protein_coding
ENSMUSG00000010461	1	2	0	0	0	0	2	1	0	2	3	2	Eya4	protein_coding
ENSMUSG00000010476	9	8	0	1	18	2	0	0	0	6	0	2	Ebf3	protein_coding
ENSMUSG00000010492	304	303	53	83	1063	663	402	525	760	762	1075	917	Uckl1os	antisense_RNA
ENSMUSG00000010505	0	0	1	0	20	14	3	9	17	13	5	15	Myt1	protein_coding
ENSMUSG00000010517	3185	2460	523	979	9538	6181	4318	7476	12632	14786	15362	14407	Faf1	protein_coding
ENSMUSG00000010529	0	0	0	0	0	0	0	0	0	0	0	0	Gm266	protein_coding
ENSMUSG00000010538	47	62	4	3	92	96	43	64	33	51	36	48	Tsacc	protein_coding
ENSMUSG00000010554	757	646	144	187	2307	1369	1253	1699	2481	2743	3052	2894	Mettl16	protein_coding
ENSMUSG00000010592	2	2	1	0	2	0	2	2	0	2	0	2	Dazl	protein_coding
ENSMUSG00000010601	18	13	1	6	14	24	11	24	46	70	68	73	Apol7a	protein_coding
ENSMUSG00000010607	45	64	6	8	151	96	49	78	110	82	118	82	Pigyl	protein_coding
ENSMUSG00000010608	2633	2473	373	701	6666	4443	3385	5161	9225	9977	11072	10820	Rbm25	protein_coding
ENSMUSG00000010609	604	563	170	266	2980	1574	1438	2214	2740	2828	3281	3189	Psen2	protein_coding
ENSMUSG00000010651	4	0	2	6	10	17	0	4	10	20	24	10	Acaa1b	protein_coding
ENSMUSG00000010660	165	172	30	68	99	58	53	91	67	163	236	151	Plcd1	protein_coding
ENSMUSG00000010663	312	254	32	68	687	526	237	453	550	608	696	638	Fads1	protein_coding
ENSMUSG00000010721	98	95	24	37	148	121	168	157	192	533	1167	788	Lmbr1	protein_coding
ENSMUSG00000010751	51	55	9	18	298	227	124	166	228	383	298	294	Tnfrsf22	protein_coding
ENSMUSG00000010755	714	553	74	226	978	607	503	750	1032	1137	1248	1174	Cars	protein_coding
ENSMUSG00000010760	0	4	0	0	4	2	0	0	2	2	2	0	Phlda2	protein_coding
ENSMUSG00000010796	6	0	2	0	0	4	2	6	1	1	4	3	Asz1	protein_coding
ENSMUSG00000010797	16	6	26	22	6	6	2	4	0	1	0	3	Wnt2	protein_coding
ENSMUSG00000010803	0	0	0	0	0	0	0	0	0	0	0	0	Gabra1	protein_coding
ENSMUSG00000010825	4	0	0	0	16	8	2	8	6	8	2	0	Grid2ip	protein_coding
ENSMUSG00000010830	99	59	6	22	273	152	81	128	118	147	146	132	Kdelr3	protein_coding
ENSMUSG00000010841	14	1	4	8	40	16	12	13	8	8	9	8	1700006E09Rik	protein_coding
ENSMUSG00000010911	124	184	16	76	800	575	354	598	917	912	596	664	Apip	protein_coding
ENSMUSG00000010914	318	210	52	146	1498	1083	630	1036	1951	2202	1779	1760	Pdhx	protein_coding
ENSMUSG00000010936	2542	2347	352	934	9580	5996	4245	7128	10362	10335	10760	10139	Vac14	protein_coding
ENSMUSG00000011008	128	64	22	30	301	156	208	203	406	476	723	647	Mcoln2	protein_coding
ENSMUSG00000011034	0	0	0	1	4	6	1	4	7	4	3	4	Slc5a1	protein_coding
ENSMUSG00000011052	31	30	4	3	42	12	14	36	28	16	44	29	1700049J03Rik	antisense_RNA
ENSMUSG00000011096	170	128	36	48	728	408	267	409	537	504	597	475	Akt1s1	protein_coding
ENSMUSG00000011114	759	591	113	224	1964	1200	828	1444	1427	1699	1914	1853	Tbrg1	protein_coding
ENSMUSG00000011118	4	4	2	2	10	7	14	10	22	22	32	25	Panx3	protein_coding
ENSMUSG00000011148	226	203	32	64	610	302	192	338	310	186	252	268	Adssl1	protein_coding
ENSMUSG00000011154	4	0	0	1	0	0	0	0	2	6	0	0	Cfap161	protein_coding
ENSMUSG00000011158	1613	1573	289	500	4682	2888	1729	2878	4481	5335	5823	5079	Brf1	protein_coding
ENSMUSG00000011171	90	61	12	34	60	52	24	53	32	60	50	52	Vipr2	protein_coding
ENSMUSG00000011179	4346	4462	740	1324	6893	4410	3551	4992	3998	6201	8748	7241	Odc1	protein_coding
ENSMUSG00000011254	36	32	2	9	160	74	40	58	72	80	119	146	Thg1l	protein_coding
ENSMUSG00000011256	7973	6729	1224	2604	5807	3902	2633	3864	6929	15712	30889	18398	Adam19	protein_coding
ENSMUSG00000011257	835	778	148	292	2115	1266	866	1218	1547	1868	2220	2175	Pabpc4	protein_coding
ENSMUSG00000011263	2	7	0	0	19	7	2	7	8	10	5	8	Exoc3l2	protein_coding
ENSMUSG00000011267	45	50	2	8	122	55	20	58	50	55	37	57	Zfp296	protein_coding
ENSMUSG00000011305	16	9	6	4	190	133	78	112	98	60	93	84	Plin5	protein_coding
ENSMUSG00000011306	846	903	128	254	3117	1877	1102	1902	2491	2489	2385	2348	Sugp1	protein_coding
ENSMUSG00000011349	1	2	0	0	4	0	0	1	0	2	0	0	Dmrtc2	protein_coding
ENSMUSG00000011350	0	0	0	1	24	26	8	14	3	15	8	10	Gm5893	processed_transcript
ENSMUSG00000011382	27	9	7	8	97	69	69	67	114	56	125	91	Dhdh	protein_coding
ENSMUSG00000011427	243	200	51	51	724	448	320	522	744	765	947	823	Zfp790	protein_coding
ENSMUSG00000011463	2	0	0	0	14	7	8	4	30	42	60	64	Cpb1	protein_coding
ENSMUSG00000011486	11	2	3	5	24	24	13	26	7	6	13	10	Slc25a41	protein_coding
ENSMUSG00000011589	0	12	0	2	16	16	0	2	6	2	2	16	Fsd1	protein_coding
ENSMUSG00000011632	2	8	2	0	2	5	0	0	0	2	0	0	Pinlyp	protein_coding
ENSMUSG00000011658	294	301	70	63	857	435	341	560	783	859	1197	1067	Fuz	protein_coding
ENSMUSG00000011751	36	5	6	6	73	62	21	34	35	24	54	21	Sptbn4	protein_coding
ENSMUSG00000011752	595	543	88	170	1590	1001	780	1344	1013	1353	1849	1480	Pgam1	protein_coding
ENSMUSG00000011831	156	120	21	50	175	119	54	110	243	225	346	375	Evi5	protein_coding
ENSMUSG00000011832	382	294	44	102	1251	860	444	815	1470	1485	1653	1422	Evi5l	protein_coding
ENSMUSG00000011837	96	81	12	28	452	248	168	237	338	300	291	365	Snapc2	protein_coding
ENSMUSG00000011877	816	692	144	199	2326	1507	814	1436	1982	1984	2136	1897	Git1	protein_coding
ENSMUSG00000011884	613	550	82	211	2008	1152	774	1186	2177	2423	2029	2203	Gltp	protein_coding
ENSMUSG00000011958	625	586	96	194	1766	954	760	1307	1471	1452	1399	1570	Bnip2	protein_coding
ENSMUSG00000011960	2989	2761	476	1014	8995	5828	3489	5889	9617	10458	10565	10556	Ccnt1	protein_coding
ENSMUSG00000012017	4	16	2	6	44	12	16	34	26	24	26	32	Scarf2	protein_coding
ENSMUSG00000012042	3	2	0	2	13	12	10	12	0	8	14	6	4930579F01Rik	protein_coding
ENSMUSG00000012076	254	148	20	60	703	463	321	569	902	971	943	922	Brms1l	protein_coding
ENSMUSG00000012114	2250	1919	339	727	6605	4406	2884	4808	8133	8544	9297	8829	Med15	protein_coding
ENSMUSG00000012117	634	476	88	167	1305	689	525	723	1541	1369	1962	1753	Dhdds	protein_coding
ENSMUSG00000012123	1061	899	128	281	2268	1364	844	1342	2227	1780	2919	2380	Crybg2	protein_coding
ENSMUSG00000012126	1240	936	145	237	2477	1548	911	1432	1369	1240	1723	1661	Ubxn11	protein_coding
ENSMUSG00000012187	16	3	2	0	20	16	11	16	14	8	18	12	Mogat1	protein_coding
ENSMUSG00000012211	26	16	2	35	49	33	22	17	19	12	25	19	Tex22	protein_coding
ENSMUSG00000012282	0	0	0	0	0	0	0	0	0	0	0	0	Wnt8a	protein_coding
ENSMUSG00000012296	566	546	83	190	1753	1022	625	988	1539	1541	1585	1487	Tjap1	protein_coding
ENSMUSG00000012350	13	2	0	0	1	0	0	0	0	0	0	0	Ehf	protein_coding
ENSMUSG00000012396	7	4	1	0	13	6	6	4	7	5	12	10	Nanog	protein_coding
ENSMUSG00000012405	1733	1668	333	575	5453	3516	2465	3037	3935	5038	4885	4954	Rpl15	protein_coding
ENSMUSG00000012422	883	796	181	331	3359	2312	1753	2968	3596	3409	3184	3131	Tmem167	protein_coding
ENSMUSG00000012428	12	12	0	4	4	0	2	8	0	4	0	0	Steap4	protein_coding
ENSMUSG00000012429	283	223	40	58	881	462	357	517	585	645	814	837	Mplkip	protein_coding
ENSMUSG00000012443	102	66	2	12	199	94	36	47	68	97	35	63	Kif11	protein_coding
ENSMUSG00000012483	102	76	17	28	247	144	99	193	195	236	222	239	Rpa3	protein_coding
ENSMUSG00000012519	13	28	8	6	174	84	31	134	128	95	114	120	Mlkl	protein_coding
ENSMUSG00000012520	0	0	0	0	0	0	0	0	0	0	0	0	Phox2b	protein_coding
ENSMUSG00000012535	2201	1904	386	732	6542	4427	3124	5099	7731	8211	8657	8602	Tnpo3	protein_coding
ENSMUSG00000012609	1007	950	214	322	3057	1926	1508	2326	5107	5027	5802	5288	Ttll5	protein_coding
ENSMUSG00000012640	599	464	66	127	1534	1120	720	1193	2026	2000	1946	1931	Zfp715	protein_coding
ENSMUSG00000012705	6	0	0	0	15	6	9	8	4	0	4	0	Retn	protein_coding
ENSMUSG00000012777	111	109	23	39	392	297	173	211	252	287	286	281	Acpt	protein_coding
ENSMUSG00000012819	3510	3009	591	1192	15634	9868	6966	10637	17635	19150	19650	19592	Cdh23	protein_coding
ENSMUSG00000012848	5278	4861	1354	1945	15064	10296	8043	9640	11267	14976	14241	13881	Rps5	protein_coding
ENSMUSG00000012889	76	96	20	29	271	163	152	180	466	920	1593	990	Podnl1	protein_coding
ENSMUSG00000013033	1883	1389	146	402	3903	2488	1345	2108	3574	4387	5245	4190	Adgrl1	protein_coding
ENSMUSG00000013076	12	30	2	4	18	12	6	6	10	5	14	13	Amotl1	protein_coding
ENSMUSG00000013083	0	0	0	0	0	0	0	0	0	0	0	0	2200002J24Rik	protein_coding
ENSMUSG00000013089	131	122	22	30	711	491	392	446	965	955	784	708	Etv5	protein_coding
ENSMUSG00000013091	8	8	2	3	23	4	8	6	0	3	8	10	Tmem190	protein_coding
ENSMUSG00000013150	101	81	16	22	227	111	82	91	164	242	285	194	Gfod2	protein_coding
ENSMUSG00000013155	56	59	0	8	91	54	34	51	45	18	44	47	Enkd1	protein_coding
ENSMUSG00000013158	10	9	2	0	14	12	7	0	10	6	11	8	4933405L10Rik	protein_coding
ENSMUSG00000013160	2127	1950	406	727	6221	4127	2609	4526	6333	7369	5794	5930	Atp6v0d1	protein_coding
ENSMUSG00000013236	980	760	120	214	1847	1147	569	708	1386	1418	1224	1181	Ptprs	protein_coding
ENSMUSG00000013275	844	761	114	250	3036	1894	1134	1777	2083	2096	1810	1838	Slc41a1	protein_coding
ENSMUSG00000013338	6	8	0	0	19	8	8	11	5	18	15	15	Fer1l4	protein_coding
ENSMUSG00000013353	0	0	0	0	16	12	0	4	2	2	0	4	4931406B18Rik	protein_coding
ENSMUSG00000013367	18	16	0	8	34	53	17	22	27	34	44	49	Iglon5	protein_coding
ENSMUSG00000013415	2	0	0	1	8	5	0	13	6	7	5	2	Igf2bp1	protein_coding
ENSMUSG00000013418	26	10	3	6	57	40	18	52	67	65	64	61	B4galnt2	protein_coding
ENSMUSG00000013419	117	140	6	49	299	197	86	106	137	57	118	107	Zfp651	protein_coding
ENSMUSG00000013465	979	861	150	320	3680	2090	1281	2129	3024	2653	2705	2732	Nelfb	protein_coding
ENSMUSG00000013483	309	270	73	91	875	570	455	643	1269	1346	2078	1342	Card14	protein_coding
ENSMUSG00000013495	242	223	43	72	1023	614	468	682	967	861	1195	1006	Tmem175	protein_coding
ENSMUSG00000013523	1	7	1	0	1	5	0	2	1	0	0	2	Bcas1	protein_coding
ENSMUSG00000013539	46	31	6	8	112	70	42	85	123	124	114	131	Tango2	protein_coding
ENSMUSG00000013562	6	11	0	1	21	4	11	24	7	18	12	18	4833413E03Rik	lincRNA
ENSMUSG00000013584	2	2	0	0	10	2	4	18	2	2	0	5	Aldh1a2	protein_coding
ENSMUSG00000013593	514	486	78	173	1397	867	588	926	1570	1745	1632	1817	Ndufs2	protein_coding
ENSMUSG00000013611	0	1	1	1	29	6	1	8	15	14	11	22	Snx31	protein_coding
ENSMUSG00000013622	160	139	30	30	535	301	276	315	475	426	519	474	Atraid	protein_coding
ENSMUSG00000013629	940	893	216	382	3255	1935	1326	2019	2871	3099	3235	3388	Cad	protein_coding
ENSMUSG00000013643	0	0	0	0	0	0	0	1	1	0	0	0	Lypd8	protein_coding
ENSMUSG00000013646	441	414	76	116	1657	884	571	1036	2003	1725	1576	1616	Sh3bp5l	protein_coding
ENSMUSG00000013653	0	0	0	0	0	0	2	0	0	0	0	0	1810065E05Rik	protein_coding
ENSMUSG00000013662	759	696	116	302	2383	1627	1077	1854	3066	3069	3639	3527	Atad1	protein_coding
ENSMUSG00000013663	2782	2273	358	880	9132	6075	3798	6181	8899	9991	11574	10739	Pten	protein_coding
ENSMUSG00000013668	0	0	0	0	0	0	0	2	0	0	0	1	4933402N03Rik	protein_coding
ENSMUSG00000013698	582	459	98	143	2907	1583	1033	1599	2560	2120	2167	2023	Pea15a	protein_coding
ENSMUSG00000013701	1043	1072	147	339	4159	2869	1703	3018	5143	5487	4805	4701	Timm23	protein_coding
ENSMUSG00000013707	246	235	46	75	1520	873	602	943	1200	1113	1103	1115	Tnfaip8l2	protein_coding
ENSMUSG00000013736	1264	1184	185	381	3781	2418	1678	2821	3457	3716	3792	3707	Trnt1	protein_coding
ENSMUSG00000013766	0	0	0	0	0	0	0	0	0	0	0	0	Ly6g6e	protein_coding
ENSMUSG00000013787	2037	1691	288	558	6659	3767	2250	3619	4835	4570	4632	4659	Ehmt2	protein_coding
ENSMUSG00000013822	180	140	34	41	589	314	259	327	498	508	483	576	Elof1	protein_coding
ENSMUSG00000013833	382	438	91	166	1680	1060	639	956	2139	2247	2041	1934	Med16	protein_coding
ENSMUSG00000013846	818	711	90	230	4199	2433	1425	2682	4493	3853	3346	3836	St3gal1	protein_coding
ENSMUSG00000013858	926	776	116	258	2929	1868	1058	1698	2142	2094	2028	2102	Tmem259	protein_coding
ENSMUSG00000013878	102	126	14	39	381	173	219	298	437	379	588	506	Rnf170	protein_coding
ENSMUSG00000013921	18	14	3	10	42	10	2	14	19	22	8	13	Clip3	protein_coding
ENSMUSG00000013928	54	49	6	8	191	114	100	90	52	37	40	33	Thap8	protein_coding
ENSMUSG00000013936	0	2	0	0	8	0	0	2	6	0	4	0	Myl2	protein_coding
ENSMUSG00000013973	328	361	56	108	1241	771	440	772	1052	1070	993	948	Dedd	protein_coding
ENSMUSG00000013974	17	10	4	0	30	18	16	29	11	15	6	18	Mcemp1	protein_coding
ENSMUSG00000013997	343	334	62	112	1132	674	504	841	1011	1024	1040	1077	Nit1	protein_coding
ENSMUSG00000014030	44	80	7	37	253	18	8	11	12	7	8	349	Pax5	protein_coding
ENSMUSG00000014039	528	400	96	182	1414	937	610	886	1848	2121	2750	2382	Prdm15	protein_coding
ENSMUSG00000014074	286	238	32	67	1049	614	399	725	1233	1205	1247	1145	Rnf168	protein_coding
ENSMUSG00000014075	21	14	0	2	20	21	20	16	23	27	18	15	Tctex1d2	protein_coding
ENSMUSG00000014077	1264	1122	179	325	4571	2778	1486	2987	3611	3438	3123	3363	Chp1	protein_coding
ENSMUSG00000014104	0	0	0	0	0	0	0	0	0	0	0	0	Sval2	protein_coding
ENSMUSG00000014158	16	4	1	0	16	14	10	6	8	9	29	25	Trpv4	protein_coding
ENSMUSG00000014164	787	520	114	154	630	419	380	474	1336	2565	3603	2370	Klhl3	protein_coding
ENSMUSG00000014177	248	233	36	104	1064	518	398	646	826	816	1080	1024	Tvp23b	protein_coding
ENSMUSG00000014195	1641	1609	254	534	4380	2625	1706	2937	4723	5010	5289	4762	Dnajc7	protein_coding
ENSMUSG00000014198	20	10	6	3	77	62	26	68	24	26	32	30	Zfp385c	protein_coding
ENSMUSG00000014226	1447	1377	138	409	3171	1855	1281	2298	1636	2252	1770	2095	Cacybp	protein_coding
ENSMUSG00000014232	303	335	52	160	1186	780	608	1025	1628	1884	2994	2479	Cluap1	protein_coding
ENSMUSG00000014243	170	205	36	94	989	702	466	980	1365	1525	1279	1382	Zswim7	protein_coding
ENSMUSG00000014245	263	242	29	67	657	385	217	421	703	825	940	898	Pigl	protein_coding
ENSMUSG00000014294	412	369	60	87	1200	658	443	618	764	807	888	975	Ndufa2	protein_coding
ENSMUSG00000014301	213	209	56	64	602	365	224	376	528	627	579	538	Pam16	protein_coding
ENSMUSG00000014303	491	442	74	116	1276	771	377	612	867	969	860	768	Glis2	protein_coding
ENSMUSG00000014313	670	577	145	182	1900	1021	803	1151	1797	1945	2191	2025	Cox6c	protein_coding
ENSMUSG00000014329	15	22	3	22	23	6	6	6	22	28	28	18	Bicc1	protein_coding
ENSMUSG00000014349	1382	1202	181	388	4493	2758	1824	2812	4702	4470	4260	4293	Ube2z	protein_coding
ENSMUSG00000014351	2	4	0	6	12	3	1	11	0	0	2	0	Gip	protein_coding
ENSMUSG00000014353	836	674	144	258	2377	1662	1008	1713	4116	4119	3814	3891	Tmem87b	protein_coding
ENSMUSG00000014355	1987	1834	288	587	5562	3731	2268	3708	6738	7427	8619	7973	Anapc1	protein_coding
ENSMUSG00000014361	7	8	8	4	37	21	6	15	8	5	4	18	Mertk	protein_coding
ENSMUSG00000014402	554	618	72	232	2112	1216	1152	1811	1774	1895	1859	1896	Tsg101	protein_coding
ENSMUSG00000014418	609	549	104	183	1940	1237	722	1297	1645	1859	2007	1917	Hps5	protein_coding
ENSMUSG00000014426	1654	1217	274	438	4419	2755	2014	3303	6601	7117	8855	7637	Map3k4	protein_coding
ENSMUSG00000014444	2930	2691	358	853	9903	6993	3630	6210	7953	7501	6347	7221	Piezo1	protein_coding
ENSMUSG00000014453	30	2	2	16	20	2	8	0	7	6	0	110	Blk	protein_coding
ENSMUSG00000014470	1251	1266	178	342	4691	3105	1488	2722	3985	3696	4032	3922	Rnf166	protein_coding
ENSMUSG00000014496	882	846	160	252	2521	1670	1005	1904	2774	4264	4101	4305	Ankrd28	protein_coding
ENSMUSG00000014498	1173	1145	159	463	3477	1928	1285	2181	3774	3652	3955	4022	Ankrd52	protein_coding
ENSMUSG00000014503	228	168	48	67	764	476	304	529	705	666	727	770	Pkd2l2	protein_coding
ENSMUSG00000014504	201	161	46	74	768	423	284	442	606	620	594	646	Srp19	protein_coding
ENSMUSG00000014529	40	25	4	6	115	53	37	52	160	141	310	223	Tmbim7	protein_coding
ENSMUSG00000014542	0	0	0	0	0	0	0	0	0	0	2	4	Clec4f	protein_coding
ENSMUSG00000014543	3	2	1	6	7	4	8	16	14	12	3	12	Klra17	protein_coding
ENSMUSG00000014547	1044	927	150	269	2428	1581	996	1522	2573	3263	4099	3407	Wdfy2	protein_coding
ENSMUSG00000014550	623	538	100	210	2368	1402	969	1679	2893	2787	2431	2688	Rbsn	protein_coding
ENSMUSG00000014551	700	632	141	280	2891	1946	1232	1893	2893	3134	3709	3527	Mrps25	protein_coding
ENSMUSG00000014554	421	341	58	152	1105	703	554	991	812	1012	1336	1176	Dguok	protein_coding
ENSMUSG00000014592	2938	2570	552	1034	10633	6859	4263	6958	14494	15786	17163	14894	Camta1	protein_coding
ENSMUSG00000014599	245	267	42	128	434	274	58	108	72	148	106	52	Csf1	protein_coding
ENSMUSG00000014601	754	747	134	270	3187	1935	1208	2116	4053	3856	3902	3714	Strip1	protein_coding
ENSMUSG00000014602	2	0	2	8	12	0	0	2	0	0	1	2	Kif1a	protein_coding
ENSMUSG00000014603	4	3	0	0	12	16	4	2	6	0	0	0	Alx3	protein_coding
ENSMUSG00000014606	517	398	66	158	1640	1037	641	1061	1449	1445	1667	1529	Slc25a11	protein_coding
ENSMUSG00000014609	131	116	9	40	656	303	135	279	329	278	340	348	Chrne	protein_coding
ENSMUSG00000014633	176	143	56	56	460	256	178	342	364	376	640	516	Cmc2	protein_coding
ENSMUSG00000014668	1265	1147	129	459	4294	2772	1857	2961	4498	4601	3980	4250	Chfr	protein_coding
ENSMUSG00000014686	24	4	0	0	55	50	26	30	36	45	55	67	Ceacam16	protein_coding
ENSMUSG00000014704	0	0	0	0	4	0	0	0	0	0	0	0	Hoxa2	protein_coding
ENSMUSG00000014725	4	0	2	8	2	0	0	0	0	3	0	0	Adam28	protein_coding
ENSMUSG00000014747	40	50	8	10	244	170	140	167	160	142	180	181	Ankrd53	protein_coding
ENSMUSG00000014748	565	496	90	192	2454	1385	930	1485	2395	2093	2257	2348	Tex261	protein_coding
ENSMUSG00000014763	761	570	92	212	1735	1072	768	1410	2412	2413	3865	3013	Fam120b	protein_coding
ENSMUSG00000014767	841	692	159	256	2550	1541	1182	2015	2234	2565	2574	2347	Tbp	protein_coding
ENSMUSG00000014769	1507	1304	286	395	4410	2870	1753	3033	4539	4788	4549	4638	Psmb1	protein_coding
ENSMUSG00000014771	304	259	56	111	1070	610	436	827	753	892	956	836	Pdcd2	protein_coding
ENSMUSG00000014773	16	12	12	4	28	20	6	8	2	6	4	10	Dll1	protein_coding
ENSMUSG00000014776	24	13	0	2	25	30	18	12	4	5	16	11	Nol3	protein_coding
ENSMUSG00000014778	403	450	82	117	1402	837	499	811	1088	1085	1090	1001	Fhod1	protein_coding
ENSMUSG00000014782	0	2	0	0	0	0	0	2	0	0	2	4	Plekhg4	protein_coding
ENSMUSG00000014786	32	55	11	18	108	90	42	54	29	31	10	23	Slc9a5	protein_coding
ENSMUSG00000014791	48	58	14	14	163	97	61	88	96	163	223	165	Elmo3	protein_coding
ENSMUSG00000014813	2	2	0	0	0	0	0	0	0	0	0	2	Stc1	protein_coding
ENSMUSG00000014837	45	58	4	4	250	143	102	103	40	58	79	62	4931428F04Rik	protein_coding
ENSMUSG00000014846	218	125	20	54	124	82	25	31	31	25	14	27	Tppp3	protein_coding
ENSMUSG00000014850	808	679	104	302	2395	1588	1140	1759	3702	4388	5770	4832	Msh3	protein_coding
ENSMUSG00000014852	20	15	8	12	59	20	22	26	12	16	28	35	Adamts13	protein_coding
ENSMUSG00000014856	276	290	78	102	915	546	353	537	747	804	881	827	Tmem208	protein_coding
ENSMUSG00000014859	661	619	105	191	1982	1236	707	1201	1823	1783	1964	1987	E2f4	protein_coding
ENSMUSG00000014867	2110	1707	278	565	6915	4070	2508	4600	5906	5575	6903	6801	Surf4	protein_coding
ENSMUSG00000014873	303	316	48	109	986	522	323	581	616	577	666	651	Surf2	protein_coding
ENSMUSG00000014905	1233	945	152	403	3953	2372	1615	2662	2704	2953	3321	3095	Dnajb9	protein_coding
ENSMUSG00000014907	409	464	38	154	1864	1273	789	1384	2344	2826	2776	2619	Naf1	protein_coding
ENSMUSG00000014932	129	143	31	46	710	565	386	496	429	574	279	327	Yes1	protein_coding
ENSMUSG00000014956	3804	3316	533	1240	12165	7568	5434	8257	15390	16152	17526	17603	Ppp1cb	protein_coding
ENSMUSG00000014959	1490	1454	246	589	5562	3763	2335	4230	7060	7640	8015	8143	Gorasp2	protein_coding
ENSMUSG00000014980	48	26	4	14	121	82	60	145	112	138	188	144	Tsen15	protein_coding
ENSMUSG00000015001	24	28	9	22	88	63	31	64	94	87	249	146	Oc90	protein_coding
ENSMUSG00000015002	2069	1951	336	690	5563	3550	2972	4646	8159	10152	12464	11131	Efr3a	protein_coding
ENSMUSG00000015013	122	70	26	45	556	362	199	363	521	576	536	470	Trappc2l	protein_coding
ENSMUSG00000015016	228	202	27	53	294	249	183	267	412	579	915	630	Acsf3	protein_coding
ENSMUSG00000015023	1200	945	131	378	4161	2614	1658	2647	4853	5383	5087	5042	Ddx19a	protein_coding
ENSMUSG00000015027	288	234	22	96	647	415	275	562	634	876	1259	891	Galns	protein_coding
ENSMUSG00000015053	20	2	0	0	14	0	4	0	0	0	0	2	Gata2	protein_coding
ENSMUSG00000015083	60	49	7	33	240	107	61	103	146	131	164	127	C8g	protein_coding
ENSMUSG00000015085	2	8	0	10	8	4	0	6	10	4	2	0	Entpd2	protein_coding
ENSMUSG00000015087	828	876	134	284	2543	1632	982	1591	2981	3297	3495	3276	Rabl6	protein_coding
ENSMUSG00000015090	0	2	0	4	14	5	10	6	8	3	14	0	Ptgds	protein_coding
ENSMUSG00000015092	716	564	114	146	1659	782	526	802	1052	1091	1310	1123	Edf1	protein_coding
ENSMUSG00000015093	70	69	14	8	236	117	96	109	168	150	226	181	Clic3	protein_coding
ENSMUSG00000015094	21	22	2	12	27	14	1	8	12	12	8	5	Npdc1	protein_coding
ENSMUSG00000015095	312	234	46	86	893	485	312	520	830	905	966	951	Fbxw5	protein_coding
ENSMUSG00000015112	200	164	58	94	960	545	594	746	2040	2698	4587	2708	Slc25a13	protein_coding
ENSMUSG00000015120	1724	1734	251	610	5851	3725	2275	3682	5436	5317	5844	5675	Ube2i	protein_coding
ENSMUSG00000015126	163	176	49	57	607	319	232	439	418	376	496	504	Tsr3	protein_coding
ENSMUSG00000015127	3028	2569	398	803	7145	4655	2875	4220	8219	8781	9020	8172	Unkl	protein_coding
ENSMUSG00000015133	1792	1249	265	710	7003	4029	2882	4713	9476	8055	11394	10104	Lrrk1	protein_coding
ENSMUSG00000015134	6	4	0	12	139	108	28	43	10	12	20	14	Aldh1a3	protein_coding
ENSMUSG00000015143	640	490	64	157	2105	1458	1220	964	709	2482	1008	1475	Actn1	protein_coding
ENSMUSG00000015149	921	888	166	308	3061	1838	999	1759	2200	2106	2031	2202	Sirt2	protein_coding
ENSMUSG00000015165	3690	3371	509	1095	10481	6448	3637	5978	9000	8587	8640	9035	Hnrnpl	protein_coding
ENSMUSG00000015176	771	706	112	212	1973	1094	867	1321	1788	1731	2041	1856	Nolc1	protein_coding
ENSMUSG00000015189	284	266	34	116	648	399	369	529	1037	1429	1953	1793	Casd1	protein_coding
ENSMUSG00000015202	159	66	19	26	219	102	107	120	101	258	156	225	Cnksr3	protein_coding
ENSMUSG00000015214	1116	912	180	394	3429	2140	1741	2617	4444	4971	6570	5785	Mtmr1	protein_coding
ENSMUSG00000015217	114	96	6	42	167	152	64	137	174	202	289	202	Hmgb3	protein_coding
ENSMUSG00000015222	4	24	3	2	5	6	4	7	2	12	7	12	Map2	protein_coding
ENSMUSG00000015224	2	0	0	0	0	0	0	0	0	0	0	0	Cyp2j9	protein_coding
ENSMUSG00000015242	0	0	0	0	2	0	0	0	0	0	0	0	Nipsnap3a	protein_coding
ENSMUSG00000015243	258	317	53	80	1491	1008	915	1211	2718	3189	3550	3059	Abca1	protein_coding
ENSMUSG00000015247	264	234	22	72	1030	652	404	766	1117	1105	997	1256	Nipsnap3b	protein_coding
ENSMUSG00000015289	68	70	18	22	244	107	62	142	187	178	154	198	Lage3	protein_coding
ENSMUSG00000015290	305	239	66	94	1194	659	394	727	1004	995	1003	958	Ubl4a	protein_coding
ENSMUSG00000015291	661	619	97	190	1760	1020	666	1075	1192	1162	1293	1316	Gdi1	protein_coding
ENSMUSG00000015305	44	27	2	18	27	9	2	4	2	0	5	8	Sash1	protein_coding
ENSMUSG00000015312	1572	1293	166	384	4568	2491	1029	1408	1275	1448	1455	1271	Gadd45b	protein_coding
ENSMUSG00000015314	64	70	8	26	245	182	180	186	292	1049	724	779	Slamf6	protein_coding
ENSMUSG00000015316	2009	2398	231	690	3045	2137	1961	3320	2313	3957	4701	3632	Slamf1	protein_coding
ENSMUSG00000015335	56	32	0	8	152	80	64	100	161	143	199	157	Zdhhc12	protein_coding
ENSMUSG00000015337	159	153	31	49	615	295	195	301	459	460	582	522	Endog	protein_coding
ENSMUSG00000015340	42	20	14	60	58	13	14	18	2	3	5	77	Cybb	protein_coding
ENSMUSG00000015341	691	546	52	204	1703	1138	711	1143	1365	1650	1638	1526	Golga7	protein_coding
ENSMUSG00000015342	71	31	12	18	345	232	138	280	423	471	542	488	Xk	protein_coding
ENSMUSG00000015354	16	4	0	4	16	0	4	2	0	0	1	4	Pcolce2	protein_coding
ENSMUSG00000015355	1211	968	155	361	5381	3230	2225	4256	6114	4870	4805	6102	Cd48	protein_coding
ENSMUSG00000015357	524	461	64	154	1637	1027	548	959	1312	1440	1673	1528	Clpx	protein_coding
ENSMUSG00000015363	917	784	168	224	2807	1653	1048	1677	2259	2093	2329	2290	Trabd	protein_coding
ENSMUSG00000015365	1	0	0	0	3	2	3	6	5	12	4	5	Mov10l1	protein_coding
ENSMUSG00000015377	200	144	17	62	481	323	234	281	517	578	586	469	Dennd6b	protein_coding
ENSMUSG00000015396	124	152	8	30	114	28	16	34	6	56	22	68	Cd83	protein_coding
ENSMUSG00000015401	0	0	0	0	0	0	0	0	0	1	1	1	Tmem27	protein_coding
ENSMUSG00000015405	2	0	0	0	0	4	0	0	0	2	0	0	Ace2	protein_coding
ENSMUSG00000015437	915	940	249	530	19588	9662	6561	10890	6048	4216	5228	6058	Gzmb	protein_coding
ENSMUSG00000015441	0	2	0	0	0	0	0	0	0	2	0	0	Gzmf	protein_coding
ENSMUSG00000015443	1	0	0	0	1	0	0	1	0	1	0	0	Gzmn	protein_coding
ENSMUSG00000015451	24	44	9	18	83	87	26	52	36	61	33	41	C4a	processed_transcript
ENSMUSG00000015452	26	25	8	2	73	46	14	18	32	32	36	26	Ager	protein_coding
ENSMUSG00000015461	557	562	86	198	1924	1227	743	1233	1632	1850	1899	1845	Atf6b	protein_coding
ENSMUSG00000015467	44	38	0	15	115	42	40	50	72	52	84	92	Egfl8	protein_coding
ENSMUSG00000015468	80	92	15	31	306	146	98	131	65	57	100	95	Notch4	protein_coding
ENSMUSG00000015474	355	328	60	88	967	670	352	670	863	874	921	932	Ppt2	protein_coding
ENSMUSG00000015476	109	126	14	20	299	169	148	136	258	418	652	442	Prrt1	protein_coding
ENSMUSG00000015478	202	155	30	50	603	430	200	449	488	502	518	566	Rnf5	protein_coding
ENSMUSG00000015484	31	25	0	2	81	30	20	37	24	34	7	19	Fam163a	protein_coding
ENSMUSG00000015488	374	304	39	126	912	519	493	675	1192	1102	1299	1315	Cacfd1	protein_coding
ENSMUSG00000015501	12149	11235	1545	3551	22393	15502	11225	17254	26285	34207	34435	32649	Hivep2	protein_coding
ENSMUSG00000015519	8	2	0	0	0	2	0	2	2	2	0	0	2310057J18Rik	protein_coding
ENSMUSG00000015522	1256	1115	188	388	4261	2909	1882	3302	4913	5561	5625	5530	Arnt	protein_coding
ENSMUSG00000015533	563	460	85	168	1526	1172	850	1540	2741	2461	3787	3575	Itga2	protein_coding
ENSMUSG00000015536	168	130	20	60	636	359	267	352	673	603	600	675	Mocs2	protein_coding
ENSMUSG00000015542	198	154	26	47	641	309	254	255	247	233	270	282	Nat9	protein_coding
ENSMUSG00000015568	9	0	2	4	12	0	0	4	0	0	0	5	Lpl	protein_coding
ENSMUSG00000015575	1144	1120	164	450	3321	2048	1507	2359	3279	3312	3063	3118	Atp6v0e	protein_coding
ENSMUSG00000015579	0	0	0	0	0	0	0	0	0	0	0	0	Nkx2-5	protein_coding
ENSMUSG00000015597	772	602	140	292	2483	1443	1032	1890	2720	1830	1357	2331	Zfp318	protein_coding
ENSMUSG00000015599	218	197	10	65	173	110	51	78	74	72	46	91	Ttbk1	protein_coding
ENSMUSG00000015605	982	912	158	288	4242	2191	1444	2254	2743	2616	2662	2783	Srf	protein_coding
ENSMUSG00000015619	2570	2618	458	956	5339	3833	2966	4586	5338	6548	8439	6920	Gata3	protein_coding
ENSMUSG00000015627	0	4	0	0	2	0	0	0	1	0	0	0	Gata5	protein_coding
ENSMUSG00000015647	200	186	18	54	285	170	96	166	184	195	273	168	Lama5	protein_coding
ENSMUSG00000015652	0	0	0	0	1	3	4	2	2	1	1	8	Steap1	protein_coding
ENSMUSG00000015653	0	0	0	0	0	0	0	0	0	0	0	0	Steap2	protein_coding
ENSMUSG00000015656	23705	22096	3136	7413	54439	34468	23298	35229	20085	25288	20224	20930	Hspa8	protein_coding
ENSMUSG00000015659	378	332	62	113	782	608	313	549	596	724	846	753	Serac1	protein_coding
ENSMUSG00000015665	0	0	0	0	1	0	0	0	0	0	0	0	Awat1	protein_coding
ENSMUSG00000015668	117	85	12	40	275	192	94	160	221	207	288	285	Pdzd11	protein_coding
ENSMUSG00000015671	1169	1086	248	352	4608	2633	1957	3017	4709	4724	5215	5429	Psma2	protein_coding
ENSMUSG00000015672	202	142	30	40	684	370	295	429	519	490	466	402	Mrpl32	protein_coding
ENSMUSG00000015697	407	316	66	150	1434	910	599	967	1699	1736	2259	1863	Setdb1	protein_coding
ENSMUSG00000015702	13	18	2	6	83	45	50	77	46	37	74	59	Anxa9	protein_coding
ENSMUSG00000015709	723	432	62	242	94	26	2	12	100	99	724	342	Arnt2	protein_coding
ENSMUSG00000015711	237	260	21	93	2465	1483	846	1634	1843	1262	1026	1391	Prune1	protein_coding
ENSMUSG00000015714	603	524	93	146	1886	1223	830	1252	2264	1997	2076	2133	Cers2	protein_coding
ENSMUSG00000015721	1	0	2	0	4	2	3	0	1	2	3	2	Nlrp5	protein_coding
ENSMUSG00000015733	2571	2273	410	911	8179	5524	3561	5886	10891	11746	12772	12202	Capza2	protein_coding
ENSMUSG00000015745	48	43	4	12	122	99	20	35	106	100	123	172	Plekho1	protein_coding
ENSMUSG00000015747	207	171	32	82	572	420	271	494	903	1015	1121	1141	Vps45	protein_coding
ENSMUSG00000015748	494	563	94	217	1683	1015	765	1176	1837	1736	1698	1666	Prpf3	protein_coding
ENSMUSG00000015749	1538	1365	191	423	4340	2258	1635	2356	2980	3164	2825	3016	Anp32e	protein_coding
ENSMUSG00000015750	357	265	80	164	1611	1006	624	1027	1343	1482	2103	1844	Aph1a	protein_coding
ENSMUSG00000015755	3108	2623	394	852	8308	5275	3338	5895	8060	9010	9314	8844	Tab2	protein_coding
ENSMUSG00000015757	924	938	116	381	3144	2034	1433	2359	3458	3419	3212	3398	Ppil4	protein_coding
ENSMUSG00000015759	356	281	34	112	998	607	436	806	950	1082	1129	1037	Cnih1	protein_coding
ENSMUSG00000015766	77	68	2	11	218	162	88	142	174	139	120	79	Eps8	protein_coding
ENSMUSG00000015776	429	340	69	142	1357	960	656	927	1220	1148	1296	1099	Med22	protein_coding
ENSMUSG00000015787	0	2	0	0	20	9	9	20	2	6	2	6	Abo	protein_coding
ENSMUSG00000015790	426	385	50	144	1321	760	474	801	927	1039	1110	1005	Surf1	protein_coding
ENSMUSG00000015804	569	541	95	192	2270	1392	797	1484	2096	2089	2041	2121	Med28	protein_coding
ENSMUSG00000015806	436	412	106	169	1499	927	687	1027	1224	1294	1426	1334	Qdpr	protein_coding
ENSMUSG00000015812	28	16	10	14	116	60	37	76	174	102	248	170	Gnrh1	protein_coding
ENSMUSG00000015829	2	4	1	0	6	3	8	8	27	14	16	15	Tnr	protein_coding
ENSMUSG00000015837	4447	4362	726	1473	15018	8777	5060	8576	10268	11339	12096	10906	Sqstm1	protein_coding
ENSMUSG00000015839	3197	2855	485	1036	9993	6595	4732	7268	6727	6960	6408	6688	Nfe2l2	protein_coding
ENSMUSG00000015843	2	2	2	0	0	0	0	0	0	0	0	0	Rxrg	protein_coding
ENSMUSG00000015846	1154	995	168	436	5625	3542	2423	3841	7078	7521	6299	6424	Rxra	protein_coding
ENSMUSG00000015850	214	249	29	107	413	273	171	320	168	208	321	196	Adamtsl4	protein_coding
ENSMUSG00000015852	4	9	4	6	85	72	40	70	54	78	90	84	Fcrls	protein_coding
ENSMUSG00000015854	0	0	0	0	2	0	0	0	0	2	0	4	Cd5l	protein_coding
ENSMUSG00000015869	644	558	80	191	2415	1333	947	1453	1968	1960	1908	1897	Prpsap1	protein_coding
ENSMUSG00000015879	99	139	34	70	437	289	176	313	244	248	223	227	Fam184b	protein_coding
ENSMUSG00000015880	92	82	2	13	247	187	63	146	231	261	279	249	Ncapg	protein_coding
ENSMUSG00000015882	1681	1379	302	534	4877	3007	2190	3842	6204	8036	7534	7505	Lcorl	protein_coding
ENSMUSG00000015889	1270	894	134	290	3293	2296	1512	2383	3496	4042	5010	4612	Lta4h	protein_coding
ENSMUSG00000015890	28	28	10	12	80	22	67	59	57	27	79	16	Amdhd1	protein_coding
ENSMUSG00000015932	835	699	122	294	2940	1822	1278	1978	2216	2388	1390	1728	Dstn	protein_coding
ENSMUSG00000015937	5148	4636	685	1619	13548	8282	6009	8737	12292	13423	15385	14091	H2afy	protein_coding
ENSMUSG00000015942	287	274	35	73	887	478	343	495	853	986	1441	1181	Gtf2ird2	protein_coding
ENSMUSG00000015943	183	160	20	39	481	280	161	201	200	263	286	254	Bola1	protein_coding
ENSMUSG00000015944	303	263	56	117	1070	554	447	672	1211	1094	1251	1155	Gatsl2	protein_coding
ENSMUSG00000015947	2	0	0	0	4	12	0	0	2	0	2	6	Fcgr1	protein_coding
ENSMUSG00000015950	136	130	16	44	269	172	130	198	146	270	398	344	Ncf1	protein_coding
ENSMUSG00000015957	268	161	18	56	392	201	200	306	166	134	65	108	Wnt11	protein_coding
ENSMUSG00000015961	2245	1876	370	694	6895	4474	2957	4489	6717	8273	7778	7573	Adss	protein_coding
ENSMUSG00000015962	44	48	8	14	268	156	143	155	162	115	360	229	1700016C15Rik	protein_coding
ENSMUSG00000015966	60	50	14	20	183	112	125	199	146	104	227	183	Il17rb	protein_coding
ENSMUSG00000015968	475	301	76	93	1419	849	627	1201	1884	1861	1747	1643	Cacna1d	protein_coding
ENSMUSG00000015970	25	10	2	2	18	20	26	28	22	32	10	24	Chdh	protein_coding
ENSMUSG00000015971	656	533	142	213	1902	1229	860	1511	1695	1716	2013	1889	Actr8	protein_coding
ENSMUSG00000015980	0	2	2	5	14	12	2	16	8	15	22	26	Lrrc27	protein_coding
ENSMUSG00000015981	534	414	60	146	1042	520	277	469	472	435	464	520	Stk32c	protein_coding
ENSMUSG00000015994	287	302	48	124	1362	971	458	904	2486	2279	2156	2213	Fnta	protein_coding
ENSMUSG00000016018	1592	1482	212	546	4607	2957	1667	3127	6417	6879	6432	7178	Skiv2l2	protein_coding
ENSMUSG00000016024	18	18	16	6	20	10	22	22	14	61	112	62	Lbp	protein_coding
ENSMUSG00000016028	2274	2584	482	790	5440	4103	3936	5063	5966	9565	14066	10208	Celsr1	protein_coding
ENSMUSG00000016087	12482	12304	1917	3951	31933	20693	15160	22396	37215	41468	52619	45812	Fli1	protein_coding
ENSMUSG00000016128	32	69	51	18	30	4	12	14	7	3	2	5	Stard13	protein_coding
ENSMUSG00000016150	63	56	2	23	191	157	186	198	110	89	284	143	Tenm1	protein_coding
ENSMUSG00000016179	4	0	2	0	58	34	12	20	73	43	68	67	Camk1g	protein_coding
ENSMUSG00000016181	697	615	114	274	2609	1594	1098	1765	1878	2111	1724	1808	Diexf	protein_coding
ENSMUSG00000016194	1307	1120	164	475	6563	4147	2841	4554	7657	6984	7144	7896	Hsd11b1	protein_coding
ENSMUSG00000016200	21	10	0	4	7	11	6	7	9	18	3	5	Syt14	protein_coding
ENSMUSG00000016206	431	429	60	114	1484	840	589	972	1173	1331	1537	1475	H2-M3	protein_coding
ENSMUSG00000016239	496	459	104	120	454	282	184	280	162	534	802	528	Lonrf3	protein_coding
ENSMUSG00000016252	585	487	128	176	1689	962	654	917	1090	1347	1181	1308	Atp5e	protein_coding
ENSMUSG00000016253	266	182	40	82	756	434	321	512	978	963	906	879	Nelfcd	protein_coding
ENSMUSG00000016255	5	9	1	2	13	2	4	8	6	3	2	6	Tubb1	protein_coding
ENSMUSG00000016256	253	222	51	79	666	274	344	497	591	624	617	686	Ctsz	protein_coding
ENSMUSG00000016257	378	302	58	108	1307	749	457	754	1228	1227	1065	1196	Prelid3b	protein_coding
ENSMUSG00000016262	0	0	0	0	8	0	0	0	0	0	0	0	Sertad4	protein_coding
ENSMUSG00000016283	0	2	0	0	1	0	0	2	0	2	1	0	H2-M2	protein_coding
ENSMUSG00000016308	610	556	126	247	1831	1150	829	1234	1404	1636	1664	1638	Ube2a	protein_coding
ENSMUSG00000016319	1742	1520	330	631	5936	3426	2447	3535	4137	4547	4989	4849	Slc25a5	protein_coding
ENSMUSG00000016327	2	0	0	0	0	0	0	0	6	2	6	12	Atp1b4	protein_coding
ENSMUSG00000016344	292	259	62	106	1032	469	394	502	808	771	892	926	Ppdpf	protein_coding
ENSMUSG00000016346	1	0	0	0	0	0	6	0	1	4	0	0	Kcnq2	protein_coding
ENSMUSG00000016349	0	0	0	0	2	0	0	2	0	0	0	0	Eef1a2	protein_coding
ENSMUSG00000016356	118	75	20	62	290	168	164	246	271	368	491	394	Col20a1	protein_coding
ENSMUSG00000016382	31	28	2	4	25	20	2	2	12	7	2	7	Pls3	protein_coding
ENSMUSG00000016386	0	4	0	0	0	0	4	0	1	0	0	0	Mpped2	protein_coding
ENSMUSG00000016409	356	274	40	110	1287	772	584	865	1389	1550	1319	1367	Nkap	protein_coding
ENSMUSG00000016427	233	204	52	62	642	322	295	354	509	561	607	591	Ndufa1	protein_coding
ENSMUSG00000016458	0	0	0	0	0	0	0	0	1	0	0	0	Wt1	protein_coding
ENSMUSG00000016477	626	420	30	210	1285	716	436	836	1349	2414	3073	2257	E2f3	protein_coding
ENSMUSG00000016481	832	709	140	299	3405	2181	1561	2444	4991	4859	5082	5219	Cr1l	protein_coding
ENSMUSG00000016487	414	570	72	120	884	543	304	362	1083	1232	737	671	Ppfibp1	protein_coding
ENSMUSG00000016493	164	185	47	75	1118	609	607	799	1121	1016	1377	1253	Cd46	protein_coding
ENSMUSG00000016494	12	2	0	8	10	0	6	18	2	2	5	2	Cd34	protein_coding
ENSMUSG00000016495	328	220	62	54	772	479	292	476	850	981	996	1117	Plgrkt	protein_coding
ENSMUSG00000016496	1150	1299	163	394	2856	2118	1200	2078	3249	4014	4176	4244	Cd274	protein_coding
ENSMUSG00000016498	96	114	19	53	88	51	50	70	67	252	313	232	Pdcd1lg2	protein_coding
ENSMUSG00000016503	339	312	56	110	1024	758	410	648	874	911	1091	887	Gtf3a	protein_coding
ENSMUSG00000016510	395	317	56	133	1292	954	493	829	1053	1079	1156	926	Mtif3	protein_coding
ENSMUSG00000016520	1662	1261	180	520	5607	3424	2413	3218	6010	6396	6105	6035	Lnx2	protein_coding
ENSMUSG00000016524	0	0	0	0	2	0	0	0	2	0	0	0	Il19	protein_coding
ENSMUSG00000016526	100	139	34	60	276	122	126	117	68	52	40	68	Dyrk3	protein_coding
ENSMUSG00000016528	4163	3721	684	1396	9173	6079	3666	6223	10360	12274	11228	10474	Mapkapk2	protein_coding
ENSMUSG00000016529	59	43	4	9	83	34	40	54	48	43	49	52	Il10	protein_coding
ENSMUSG00000016534	958	862	163	354	2834	1744	1166	1870	2349	2667	2492	2426	Lamp2	protein_coding
ENSMUSG00000016541	1285	928	128	407	2624	1623	1369	1772	3272	4683	6206	5007	Atxn10	protein_coding
ENSMUSG00000016552	132	124	29	40	353	206	165	208	395	336	462	341	Foxred2	protein_coding
ENSMUSG00000016554	1060	1019	178	380	3967	2275	1320	2353	3052	3358	3055	3035	Eif3d	protein_coding
ENSMUSG00000016559	8551	7611	1447	2572	20454	10455	7883	11108	8969	9148	10842	9393	H3f3b	protein_coding
ENSMUSG00000016619	1711	1476	234	467	6788	3693	2442	3964	6312	6002	6293	6361	Nup50	protein_coding
ENSMUSG00000016624	587	468	35	107	1416	1003	645	752	1589	1606	1512	1532	Phf21b	protein_coding
ENSMUSG00000016626	0	0	0	0	0	0	0	0	0	2	0	0	Nlrp14	protein_coding
ENSMUSG00000016637	123	117	34	55	400	260	209	358	340	348	442	390	Ift27	protein_coding
ENSMUSG00000016664	1463	1199	176	411	4527	2571	1994	3232	5146	5203	4639	5094	Pacsin2	protein_coding
ENSMUSG00000016756	159	94	52	43	3943	2496	1749	1943	5363	5554	2929	4114	Cmah	protein_coding
ENSMUSG00000016757	810	704	120	210	2224	1496	1003	1434	1842	1840	1879	1784	Ttll12	protein_coding
ENSMUSG00000016758	132	141	8	46	203	136	103	180	268	324	387	304	Bik	protein_coding
ENSMUSG00000016763	20	28	0	6	83	69	34	67	14	23	16	21	Scube1	protein_coding
ENSMUSG00000016831	1643	1514	229	583	5738	3576	2354	3848	5418	5858	6834	5900	Tox4	protein_coding
ENSMUSG00000016833	169	184	30	106	678	355	238	387	491	464	459	451	Mrps18c	protein_coding
ENSMUSG00000016918	4	5	0	2	4	3	0	9	1	7	7	6	Sulf1	protein_coding
ENSMUSG00000016921	1042	891	160	288	2953	1842	1215	1787	3265	3678	5000	4468	Srsf6	protein_coding
ENSMUSG00000016933	6964	6039	719	1854	17850	11285	7049	11417	15769	17660	22200	18787	Plcg1	protein_coding
ENSMUSG00000016940	199	225	22	84	1104	696	407	731	1246	1150	1054	1137	Kctd2	protein_coding
ENSMUSG00000016942	77	106	30	48	332	171	77	122	132	71	100	72	Tmprss6	protein_coding
ENSMUSG00000016946	537	492	90	196	2137	1274	1038	1508	2268	2212	2452	2246	Kctd5	protein_coding
ENSMUSG00000016982	0	0	0	0	0	6	2	2	0	0	0	0	Pom121l2	protein_coding
ENSMUSG00000016984	544	445	48	206	1921	1221	870	1545	2459	2649	2473	2528	Etaa1	protein_coding
ENSMUSG00000016995	0	0	0	0	4	0	6	0	0	0	0	0	Matn4	protein_coding
ENSMUSG00000016998	0	0	0	0	0	0	0	0	0	0	0	0	Svs4	protein_coding
ENSMUSG00000017000	0	0	0	0	0	0	0	0	0	0	0	0	Svs6	protein_coding
ENSMUSG00000017002	15	14	12	27	39	7	19	15	4	10	1	16	Slpi	protein_coding
ENSMUSG00000017003	0	0	0	0	0	0	0	0	0	0	0	0	Svs3a	protein_coding
ENSMUSG00000017004	0	0	0	0	0	0	0	0	0	0	0	0	Svs5	protein_coding
ENSMUSG00000017007	0	0	0	0	6	4	2	0	0	0	0	2	Rbpjl	protein_coding
ENSMUSG00000017009	126	236	12	48	178	88	24	40	18	56	50	46	Sdc4	protein_coding
ENSMUSG00000017049	0	0	0	0	0	0	0	0	0	0	0	0	Ccdc70	protein_coding
ENSMUSG00000017057	14	0	1	5	8	5	2	1	3	10	8	6	Il13ra1	protein_coding
ENSMUSG00000017064	0	0	0	0	0	0	0	0	2	0	0	0	Prl5a1	protein_coding
ENSMUSG00000017119	1561	1381	224	418	3704	2480	1695	2730	3969	3684	4208	4054	Nbr1	protein_coding
ENSMUSG00000017132	9180	8680	1509	2680	32449	22706	14194	22034	32220	37301	36498	35473	Cyth1	protein_coding
ENSMUSG00000017144	10	0	0	2	4	2	0	0	0	0	0	4	Rnd3	protein_coding
ENSMUSG00000017146	237	173	31	57	652	427	273	370	554	554	465	416	Brca1	protein_coding
ENSMUSG00000017165	33	19	4	20	33	27	34	22	6	0	5	5	Gast	protein_coding
ENSMUSG00000017167	99	84	6	34	290	173	139	228	222	215	466	375	Cntnap1	protein_coding
ENSMUSG00000017176	435	349	76	182	1555	810	594	893	1829	1797	1966	1668	Nt5c3b	protein_coding
ENSMUSG00000017188	133	138	12	44	524	304	195	340	352	354	443	403	Coa3	protein_coding
ENSMUSG00000017195	19	10	4	6	101	75	39	33	49	36	37	69	Zpbp2	protein_coding
ENSMUSG00000017204	2	8	0	4	4	8	2	3	0	1	2	1	Gsdma	protein_coding
ENSMUSG00000017210	452	368	58	146	1548	958	558	994	1993	2119	1811	1814	Med24	protein_coding
ENSMUSG00000017211	4	0	0	0	2	0	1	5	0	4	0	3	Gsdma2	protein_coding
ENSMUSG00000017221	645	535	104	197	1971	1190	731	1372	2080	2105	2222	2096	Psmd3	protein_coding
ENSMUSG00000017264	1171	973	178	358	3511	2183	1352	2091	4071	4292	4882	4501	Exosc10	protein_coding
ENSMUSG00000017286	864	683	122	283	2517	1566	1126	1839	2890	2875	3955	3732	Glod4	protein_coding
ENSMUSG00000017288	746	624	87	237	1951	1135	1040	1584	3473	4161	5457	4729	Vps53	protein_coding
ENSMUSG00000017291	1941	1669	251	583	6181	3702	2365	3679	6202	6735	7433	7217	Taok1	protein_coding
ENSMUSG00000017299	521	407	56	158	1416	806	664	956	1255	1395	1561	1359	Dnttip1	protein_coding
ENSMUSG00000017300	2	6	0	2	4	2	4	2	0	8	3	4	Tnnc2	protein_coding
ENSMUSG00000017307	744	862	138	255	1902	1263	955	1462	1676	1771	1435	1567	Acot8	protein_coding
ENSMUSG00000017309	2	0	0	0	2	0	0	0	3	4	3	2	Cd300lg	protein_coding
ENSMUSG00000017310	0	0	0	0	0	0	0	0	1	0	0	0	Spint4	protein_coding
ENSMUSG00000017311	0	0	0	0	0	0	0	0	2	0	0	0	Pyy	protein_coding
ENSMUSG00000017314	181	96	10	39	535	344	148	260	535	397	338	330	Mpp2	protein_coding
ENSMUSG00000017316	0	0	0	0	2	0	0	0	0	0	0	0	Ppy	protein_coding
ENSMUSG00000017344	18	5	0	2	12	18	15	4	0	4	6	8	Vtn	protein_coding
ENSMUSG00000017376	2954	2556	450	982	6747	4622	3879	5822	7218	9606	13011	11236	Nlk	protein_coding
ENSMUSG00000017386	622	476	93	186	1318	764	464	696	834	1191	1192	1028	Traf4	protein_coding
ENSMUSG00000017390	33	22	10	4	86	54	46	48	18	40	45	38	Aldoc	protein_coding
ENSMUSG00000017400	6	10	1	8	24	10	9	7	13	5	3	20	Stac2	protein_coding
ENSMUSG00000017404	5636	5427	1369	1853	14097	8901	6790	8085	9348	11799	11886	11421	Rpl19	protein_coding
ENSMUSG00000017405	186	153	28	62	411	224	152	178	191	235	230	190	Nek8	protein_coding
ENSMUSG00000017412	21	11	22	20	122	113	53	124	206	146	202	165	Cacnb4	protein_coding
ENSMUSG00000017417	156	119	24	32	367	264	181	358	287	340	467	499	Plxdc1	protein_coding
ENSMUSG00000017418	2236	1838	301	689	6378	4235	2508	5085	7708	9083	7192	7653	Arl5b	protein_coding
ENSMUSG00000017421	2322	2120	329	765	7116	4540	2902	4537	7239	8088	7589	7936	Zfp207	protein_coding
ENSMUSG00000017428	1546	1536	243	497	4553	2785	1920	3056	5750	5620	4947	5126	Psmd11	protein_coding
ENSMUSG00000017446	2	0	2	0	0	0	0	0	0	0	0	0	C1qtnf1	protein_coding
ENSMUSG00000017453	6	3	2	0	8	4	10	3	1	10	21	5	Pipox	protein_coding
ENSMUSG00000017466	204	165	12	98	1375	1031	472	804	1473	1430	472	880	Timp2	protein_coding
ENSMUSG00000017478	2048	1945	340	588	6261	3784	2428	3909	5537	5296	5322	4932	Zc3h18	protein_coding
ENSMUSG00000017485	3110	2877	438	842	7940	5217	3587	5503	8824	10110	10491	10428	Top2b	protein_coding
ENSMUSG00000017491	91	112	13	37	197	111	118	129	209	236	374	269	Rarb	protein_coding
ENSMUSG00000017493	44	33	6	30	226	159	144	118	92	392	172	304	Igfbp4	protein_coding
ENSMUSG00000017499	103	226	14	24	482	315	173	179	208	161	150	155	Cdc6	protein_coding
ENSMUSG00000017548	1572	1355	176	423	3960	2793	1714	2572	4114	4276	4796	4720	Suz12	protein_coding
ENSMUSG00000017550	177	211	19	32	733	519	233	360	572	697	519	506	Atad5	protein_coding
ENSMUSG00000017561	1588	1845	317	634	6688	4865	3470	4930	4796	6275	6138	5943	Crlf3	protein_coding
ENSMUSG00000017588	0	0	0	0	0	0	0	0	0	0	0	0	Krt27	protein_coding
ENSMUSG00000017607	0	0	0	0	0	2	0	2	2	5	0	2	Tns4	protein_coding
ENSMUSG00000017615	251	230	62	74	655	463	313	484	524	522	402	460	Tnfaip1	protein_coding
ENSMUSG00000017631	11210	8864	1354	3188	18698	11981	6034	10164	12578	13936	18715	14508	Abr	protein_coding
ENSMUSG00000017639	2222	1970	348	561	9596	5400	3383	5287	7580	7861	7923	7033	Rab11fip4	protein_coding
ENSMUSG00000017652	0	4	0	11	10	9	0	0	1	0	1	26	Cd40	protein_coding
ENSMUSG00000017664	307	288	28	111	915	566	322	716	965	1001	1145	1002	Slc35c2	protein_coding
ENSMUSG00000017667	2	4	0	0	4	0	0	0	0	0	0	0	Zfp334	protein_coding
ENSMUSG00000017670	898	648	104	264	3764	2184	1574	2884	3106	2777	2927	3239	Elmo2	protein_coding
ENSMUSG00000017677	1948	1851	302	632	7028	4188	2822	4393	5016	5732	6417	6090	Wsb1	protein_coding
ENSMUSG00000017679	949	814	155	359	3650	2367	1650	2411	3103	3200	4738	3659	Ttpal	protein_coding
ENSMUSG00000017686	692	698	105	219	2448	1827	984	1637	2376	2478	2514	2491	Rhot1	protein_coding
ENSMUSG00000017688	0	1	1	0	8	5	1	7	5	1	4	6	Hnf4g	protein_coding
ENSMUSG00000017692	239	130	68	60	607	343	185	280	291	368	703	431	Rhbdl3	protein_coding
ENSMUSG00000017697	128	100	14	42	715	502	266	425	584	673	721	586	Ada	protein_coding
ENSMUSG00000017707	9930	9220	1670	3526	28236	19701	12866	20400	29668	31801	35003	33149	Serinc3	protein_coding
ENSMUSG00000017713	28	22	12	6	69	65	42	40	80	74	116	100	Tha1	protein_coding
ENSMUSG00000017715	1276	1172	200	460	3296	1962	1231	2029	3815	4289	4117	3932	Pgs1	protein_coding
ENSMUSG00000017716	26	39	3	4	71	44	6	16	21	22	12	25	Birc5	protein_coding
ENSMUSG00000017718	436	323	48	111	1058	649	480	731	880	862	1175	1108	Afmid	protein_coding
ENSMUSG00000017720	104	56	18	26	307	203	88	173	266	258	225	221	Trp53tg5	protein_coding
ENSMUSG00000017721	386	346	68	160	1341	838	682	990	2156	1954	2166	2057	Pigt	protein_coding
ENSMUSG00000017723	36	10	0	8	6	8	2	2	0	0	0	2	Wfdc2	protein_coding
ENSMUSG00000017724	57	49	28	33	196	112	94	116	88	76	184	89	Etv4	protein_coding
ENSMUSG00000017733	0	1	0	1	0	0	0	0	0	0	0	0	Eppin	protein_coding
ENSMUSG00000017734	56	66	9	16	353	175	115	216	272	230	252	213	Dbndd2	protein_coding
ENSMUSG00000017737	42	52	14	18	168	126	99	118	251	592	1214	343	Mmp9	protein_coding
ENSMUSG00000017740	50	40	2	8	130	91	59	71	88	97	166	96	Slc12a5	protein_coding
ENSMUSG00000017747	53	35	14	33	199	121	53	98	141	116	112	120	Ghdc	protein_coding
ENSMUSG00000017754	194	168	51	78	2003	1000	780	1289	2664	1666	1312	2052	Pltp	protein_coding
ENSMUSG00000017756	5336	4484	784	1646	11123	7694	6858	9247	16516	19031	22470	21286	Slc12a7	protein_coding
ENSMUSG00000017760	925	721	157	330	3937	2245	1601	2559	5569	4365	4884	5355	Ctsa	protein_coding
ENSMUSG00000017764	102	78	9	36	321	170	139	201	354	363	460	424	Zswim1	protein_coding
ENSMUSG00000017765	325	261	32	86	1346	755	381	624	1084	1048	773	934	Slc12a4	protein_coding
ENSMUSG00000017767	35	13	2	6	79	41	27	54	76	103	111	128	Spata25	protein_coding
ENSMUSG00000017774	714	583	76	202	1711	946	743	1074	1536	1201	1381	1423	Myo1c	protein_coding
ENSMUSG00000017776	1448	1196	237	432	4043	2439	1731	2702	4150	4395	4589	4478	Crk	protein_coding
ENSMUSG00000017778	522	409	106	146	1527	986	660	961	1066	1296	1284	1309	Cox7c	protein_coding
ENSMUSG00000017781	2391	2104	352	761	7006	4357	3117	4671	7367	7129	7508	7821	Pitpna	protein_coding
ENSMUSG00000017801	390	306	56	110	1216	721	530	752	1116	1036	1068	1120	Mlx	protein_coding
ENSMUSG00000017802	1572	1414	228	382	4886	3322	1777	2987	5526	5588	4512	4761	Retreg3	protein_coding
ENSMUSG00000017817	49	113	18	6	187	71	26	111	45	44	22	20	Jph2	protein_coding
ENSMUSG00000017830	150	97	22	46	397	250	226	268	429	487	463	507	Dhx58	protein_coding
ENSMUSG00000017831	3115	2760	508	987	9432	6214	4232	7107	10928	12533	12916	11760	Rab5a	protein_coding
ENSMUSG00000017832	14	25	2	2	52	45	20	40	20	16	23	16	Hspb9	protein_coding
ENSMUSG00000017837	273	242	25	67	736	420	282	393	639	651	705	611	Nkiras2	protein_coding
ENSMUSG00000017843	5495	4832	741	1686	20585	13640	9120	14442	22523	22663	22541	22943	Ppp2r5c	protein_coding
ENSMUSG00000017858	282	263	30	118	807	494	337	665	757	888	1222	960	Ift52	protein_coding
ENSMUSG00000017861	92	74	8	45	300	193	74	124	212	267	204	174	Mybl2	protein_coding
ENSMUSG00000017868	2	0	0	0	10	1	12	7	2	8	3	1	Sgk2	protein_coding
ENSMUSG00000017897	1748	1581	206	630	944	654	762	1020	3217	5514	10682	6183	Eya2	protein_coding
ENSMUSG00000017922	0	0	0	0	0	0	0	0	0	0	0	0	Prl3c1	protein_coding
ENSMUSG00000017929	3894	2883	340	937	6238	3647	2460	3718	7322	6827	6957	7391	B4galt5	protein_coding
ENSMUSG00000017943	2	8	1	2	6	2	0	4	2	2	6	0	Gdap1l1	protein_coding
ENSMUSG00000017950	7	6	9	9	6	7	4	12	7	3	22	15	Hnf4a	protein_coding
ENSMUSG00000017969	45	2	0	1	9	7	14	10	13	9	16	12	Ptgis	protein_coding
ENSMUSG00000017978	28	25	6	7	19	11	7	5	19	31	18	27	Cadps2	protein_coding
ENSMUSG00000017999	944	856	162	261	2620	1624	1165	1918	2652	2669	2686	2660	Ddx27	protein_coding
ENSMUSG00000018001	1985	1269	189	556	2082	1282	979	1182	2088	3330	2663	2806	Cyth3	protein_coding
ENSMUSG00000018008	4843	4029	670	1315	12342	7388	4561	7713	12864	11462	12452	13056	Cyth4	protein_coding
ENSMUSG00000018012	4	15	2	4	292	147	86	108	185	99	63	127	Rac3	protein_coding
ENSMUSG00000018040	655	614	81	199	2047	1255	847	1197	1819	1850	2138	2098	Rrp7a	protein_coding
ENSMUSG00000018042	720	658	141	223	2994	1725	1140	1889	3197	3521	3154	3100	Cyb5r3	protein_coding
ENSMUSG00000018068	430	328	47	113	1095	857	510	912	1096	1155	1634	1321	Ints2	protein_coding
ENSMUSG00000018076	8450	7783	1220	2611	23794	15021	9612	14603	25499	30205	29923	27478	Med13l	protein_coding
ENSMUSG00000018102	511	440	77	134	2124	1140	525	785	818	860	638	673	Hist1h2bc	protein_coding
ENSMUSG00000018126	8	26	10	7	15	4	9	19	19	22	40	22	Baiap2l2	protein_coding
ENSMUSG00000018143	2442	2106	356	763	6813	4099	3011	4853	5705	7121	8556	6739	Mafk	protein_coding
ENSMUSG00000018160	1825	1669	281	492	5716	3373	2295	3536	6094	6064	6190	5947	Med1	protein_coding
ENSMUSG00000018166	45	30	2	10	239	105	22	66	228	246	194	125	Erbb3	protein_coding
ENSMUSG00000018167	265	213	32	73	1105	610	314	619	972	872	912	948	Stard3	protein_coding
ENSMUSG00000018168	8860	8150	1289	2842	27444	17004	10887	18258	29812	28723	30618	31208	Ikzf3	protein_coding
ENSMUSG00000018169	1077	941	176	364	3805	2256	1316	2368	3402	3366	3776	3712	Mfng	protein_coding
ENSMUSG00000018171	2503	2188	563	1005	6217	4187	2838	4731	3789	4492	5024	4822	Vmp1	protein_coding
ENSMUSG00000018189	450	364	107	114	1276	743	579	922	904	1028	1092	1149	Uchl5	protein_coding
ENSMUSG00000018196	134	132	16	58	479	299	298	465	545	597	557	603	Glrx2	protein_coding
ENSMUSG00000018199	195	141	22	62	454	394	270	472	427	472	560	481	Trove2	protein_coding
ENSMUSG00000018209	9109	8523	1502	2677	32900	22097	15167	22424	25473	29400	32909	28904	Stk4	protein_coding
ENSMUSG00000018211	0	0	0	0	2	0	0	0	0	2	0	0	Wfdc15b	protein_coding
ENSMUSG00000018217	22	28	0	0	2	0	0	10	0	0	0	0	Pmp22	protein_coding
ENSMUSG00000018238	20	13	2	2	27	16	22	19	14	28	55	30	Gdf9	protein_coding
ENSMUSG00000018239	154	118	26	40	580	303	225	373	629	664	686	604	Zcchc10	protein_coding
ENSMUSG00000018259	0	0	0	0	0	0	0	0	0	0	0	0	Prl8a2	protein_coding
ENSMUSG00000018263	8	4	0	0	2	0	0	0	0	0	0	0	Tbx5	protein_coding
ENSMUSG00000018286	413	419	108	154	1535	800	557	857	1383	1313	1456	1515	Psmb6	protein_coding
ENSMUSG00000018287	262	267	50	76	765	400	306	405	437	426	509	513	Spag7	protein_coding
ENSMUSG00000018293	7546	6473	1378	2532	20164	11431	8315	11719	14826	13882	14931	14965	Pfn1	protein_coding
ENSMUSG00000018322	1655	1498	186	514	4684	3016	1685	2910	5394	5716	4868	4924	Tomm34	protein_coding
ENSMUSG00000018326	2028	1673	310	564	6456	4155	2684	4439	5850	5897	6091	5735	Ywhab	protein_coding
ENSMUSG00000018334	2800	2546	454	740	4987	3170	2225	3394	7932	11863	17238	12957	Ksr1	protein_coding
ENSMUSG00000018339	144	85	11	40	331	207	176	186	269	407	640	388	Gpx3	protein_coding
ENSMUSG00000018340	8637	7707	1374	2923	30384	19295	11731	19530	31292	28605	25506	30029	Anxa6	protein_coding
ENSMUSG00000018341	3168	3221	575	1078	18506	11736	9371	15053	12347	12148	14030	13004	Il12rb2	protein_coding
ENSMUSG00000018347	274	268	58	114	1284	707	597	981	1058	1132	1131	1135	Zkscan6	protein_coding
ENSMUSG00000018362	557	416	61	124	1327	734	432	589	545	680	552	655	Kpna2	protein_coding
ENSMUSG00000018363	1457	1192	219	508	4319	2975	1859	3216	6228	7645	8350	7382	Smurf2	protein_coding
ENSMUSG00000018372	226	167	30	76	662	414	311	538	623	690	964	761	Cep95	protein_coding
ENSMUSG00000018377	276	232	38	104	1022	531	386	634	874	739	806	758	Vezf1	protein_coding
ENSMUSG00000018378	23	15	4	2	50	31	10	13	32	39	46	44	Cuedc1	protein_coding
ENSMUSG00000018379	132	128	30	54	280	138	126	132	766	684	942	932	Srsf1	protein_coding
ENSMUSG00000018381	281	240	38	78	1091	654	356	559	1103	1576	2588	1693	Abi3	protein_coding
ENSMUSG00000018387	0	0	0	0	0	2	0	0	0	0	0	0	Shroom1	protein_coding
ENSMUSG00000018395	118	115	35	44	160	78	58	130	133	156	175	149	Kif3a	protein_coding
ENSMUSG00000018398	147	90	14	46	895	555	362	839	1116	834	873	1015	Sept8	protein_coding
ENSMUSG00000018401	538	467	66	128	1807	1074	784	1215	1728	1904	2439	2204	Mtmr4	protein_coding
ENSMUSG00000018405	368	380	54	127	1348	770	564	790	805	739	919	824	Mrm1	protein_coding
ENSMUSG00000018411	129	63	33	35	251	142	103	83	145	96	233	128	Mapt	protein_coding
ENSMUSG00000018412	6744	6014	863	2558	17231	11938	7794	13106	21172	24142	28280	25608	Kansl1	protein_coding
ENSMUSG00000018415	442	399	94	128	1234	787	499	795	1040	1135	1268	1216	Gid4	protein_coding
ENSMUSG00000018417	19	44	6	2	48	13	6	10	0	11	16	6	Myo1b	protein_coding
ENSMUSG00000018425	1197	1125	221	447	4585	3129	2000	3072	5358	5278	4799	5603	Dhx40	protein_coding
ENSMUSG00000018427	226	241	18	68	672	585	504	511	1028	1420	1544	963	Ypel2	protein_coding
ENSMUSG00000018428	96	123	17	25	136	85	45	56	52	103	86	86	Akap1	protein_coding
ENSMUSG00000018433	446	501	70	144	1337	855	605	898	1786	1919	1786	1687	Nol11	protein_coding
ENSMUSG00000018442	304	268	44	103	957	609	396	680	1021	984	915	1079	Derl2	protein_coding
ENSMUSG00000018446	282	324	48	80	1064	606	435	673	748	901	836	818	C1qbp	protein_coding
ENSMUSG00000018449	188	183	24	46	708	420	266	470	249	317	290	310	Rpain	protein_coding
ENSMUSG00000018451	96	73	8	32	481	262	145	326	270	204	130	258	6330403K07Rik	lincRNA
ENSMUSG00000018459	8	6	0	2	13	6	8	2	8	4	6	5	Slc13a3	protein_coding
ENSMUSG00000018470	14	2	0	0	56	32	20	32	29	34	18	10	Kcnab3	protein_coding
ENSMUSG00000018474	5038	4899	744	1328	14766	7955	5576	8737	11197	12250	13904	12498	Chd3	protein_coding
ENSMUSG00000018476	3961	3714	352	849	12785	7119	3691	5150	5584	5834	5998	6018	Kdm6b	protein_coding
ENSMUSG00000018479	16	22	4	0	19	17	12	8	6	10	11	4	1700125H20Rik	protein_coding
ENSMUSG00000018481	1679	1419	281	571	5683	3981	2050	3682	6926	7122	6833	6701	Appbp2	protein_coding
ENSMUSG00000018486	12	0	0	4	0	0	0	0	0	0	0	0	Wnt9b	protein_coding
ENSMUSG00000018500	47	45	8	22	222	117	80	165	104	119	96	107	Adora2b	protein_coding
ENSMUSG00000018501	7176	6435	818	2200	16711	10788	6885	11401	17631	20528	22275	21046	Ncor1	protein_coding
ENSMUSG00000018507	2021	1766	214	544	4279	2836	1629	2772	2821	2913	2588	2823	Trpv2	protein_coding
ENSMUSG00000018509	53	44	11	20	289	148	118	221	190	221	213	269	Cenpv	protein_coding
ENSMUSG00000018537	182	205	20	47	437	224	148	223	292	288	308	344	Pcgf2	protein_coding
ENSMUSG00000018541	1051	1007	102	290	3540	2192	1289	2052	3450	3393	3555	3606	Cwc25	protein_coding
ENSMUSG00000018543	53	41	9	16	101	90	41	49	38	34	53	49	1700001P01Rik	protein_coding
ENSMUSG00000018547	1410	1228	215	407	3728	2261	1415	2495	3646	3633	4784	4027	Pip4k2b	protein_coding
ENSMUSG00000018548	186	179	51	65	1126	685	414	657	1480	1366	1678	1727	Trim37	protein_coding
ENSMUSG00000018554	3	4	0	0	7	4	0	0	0	0	0	0	Ybx2	protein_coding
ENSMUSG00000018559	611	664	94	214	2302	1500	916	1386	1863	1706	2026	1909	Ctdnep1	protein_coding
ENSMUSG00000018565	647	727	101	229	2742	1782	928	1558	2032	1907	1891	1871	Elp5	protein_coding
ENSMUSG00000018566	0	0	0	0	0	0	4	10	0	0	0	4	Slc2a4	protein_coding
ENSMUSG00000018567	1116	1010	194	392	3646	2012	1343	2268	2458	2441	2592	2557	Gabarap	protein_coding
ENSMUSG00000018569	14	14	2	2	34	18	11	14	12	15	12	12	Cldn7	protein_coding
ENSMUSG00000018570	31	22	4	0	118	62	52	64	15	10	24	14	2810408A11Rik	protein_coding
ENSMUSG00000018572	455	336	34	108	1579	824	569	892	1160	1099	1096	1136	Phf23	protein_coding
ENSMUSG00000018574	616	437	79	164	1962	1107	733	1260	1482	1718	1884	1663	Acadvl	protein_coding
ENSMUSG00000018581	111	69	18	45	461	252	154	349	559	530	724	753	Dnah11	protein_coding
ENSMUSG00000018583	5533	4625	828	1906	15841	10439	6204	9873	12730	16195	15519	14098	G3bp1	protein_coding
ENSMUSG00000018585	342	262	58	114	1544	858	576	956	1565	1384	1258	1236	Atox1	protein_coding
ENSMUSG00000018589	0	1	0	0	0	2	2	1	3	9	6	3	Glra2	protein_coding
ENSMUSG00000018593	61	44	3	22	32	4	0	19	6	3	12	7	Sparc	protein_coding
ENSMUSG00000018595	30	31	5	8	113	71	46	86	219	216	292	307	Glra4	protein_coding
ENSMUSG00000018599	153	139	20	32	619	374	211	391	502	498	527	537	Mief2	protein_coding
ENSMUSG00000018604	4	8	0	0	4	0	0	0	0	0	0	2	Tbx3	protein_coding
ENSMUSG00000018620	1	0	0	0	0	0	0	0	0	1	2	4	Mmp20	protein_coding
ENSMUSG00000018623	0	0	0	0	0	0	0	0	0	0	0	0	Mmp7	protein_coding
ENSMUSG00000018634	0	0	0	0	0	0	0	0	4	0	1	1	Crhr1	protein_coding
ENSMUSG00000018648	425	460	40	123	997	501	310	607	264	402	160	251	Dusp14	protein_coding
ENSMUSG00000018651	144	110	6	26	249	184	118	188	236	393	436	427	Tada2a	protein_coding
ENSMUSG00000018654	18021	14143	2335	5597	46051	27745	23626	36018	61907	78899	109695	90324	Ikzf1	protein_coding
ENSMUSG00000018656	0	0	0	0	2	0	0	0	2	0	4	4	Tcaf3	protein_coding
ENSMUSG00000018659	212	189	26	41	675	399	237	311	423	508	556	503	Pnpo	protein_coding
ENSMUSG00000018661	938	958	186	296	3645	2134	1245	2206	3153	3176	3400	3114	Cog1	protein_coding
ENSMUSG00000018666	620	490	84	192	1623	733	566	874	1062	994	1111	1220	Cbx1	protein_coding
ENSMUSG00000018669	400	302	76	152	2029	998	613	1032	1297	1288	1418	1382	Cdk5rap3	protein_coding
ENSMUSG00000018672	10	2	0	0	2	1	2	2	3	1	1	1	Copz2	protein_coding
ENSMUSG00000018677	210	197	23	76	751	426	261	450	771	758	899	832	Slc25a39	protein_coding
ENSMUSG00000018678	1095	1004	166	287	3484	1883	1138	2024	2755	2815	2354	2492	Sp2	protein_coding
ENSMUSG00000018697	931	950	98	316	3306	1959	1508	2389	4183	4590	4941	4549	Aatf	protein_coding
ENSMUSG00000018698	1	1	0	0	11	6	6	0	0	0	0	6	Lhx1	protein_coding
ENSMUSG00000018707	9333	8963	1306	2738	26173	16382	9948	16442	21834	22976	23936	23011	Dync1h1	protein_coding
ENSMUSG00000018727	24	33	3	2	79	52	13	30	128	141	235	247	Cpsf4l	protein_coding
ENSMUSG00000018733	120	120	20	40	487	296	211	350	265	346	391	344	Pex12	protein_coding
ENSMUSG00000018736	2039	1878	266	731	5849	3884	2310	3964	6323	7191	7359	7139	Ndel1	protein_coding
ENSMUSG00000018740	34	32	6	4	160	64	23	57	115	97	118	101	Slc25a35	protein_coding
ENSMUSG00000018750	1260	1155	196	372	3916	2270	1576	2448	3738	4089	5246	4457	Zbtb4	protein_coding
ENSMUSG00000018752	34	15	2	16	77	37	33	41	16	22	17	21	Tnfsfm13	protein_coding
ENSMUSG00000018761	310	306	63	110	1036	567	396	515	832	764	911	815	Mpdu1	protein_coding
ENSMUSG00000018765	1051	788	134	285	3210	1819	1030	1708	2273	1958	2041	2231	Fxr2	protein_coding
ENSMUSG00000018770	672	640	118	204	1935	999	745	1262	1386	1518	1865	1756	Atp5g3	protein_coding
ENSMUSG00000018774	89	78	12	30	229	144	81	101	89	95	101	78	Cd68	protein_coding
ENSMUSG00000018776	15	7	0	9	24	20	10	13	6	14	15	14	Slc35g3	protein_coding
ENSMUSG00000018796	450	472	84	154	1907	1431	834	1312	3031	3808	2874	2695	Acsl1	protein_coding
ENSMUSG00000018800	58	44	18	26	76	56	48	70	88	196	320	204	Abca5	protein_coding
[truncated: 50,637 more rows]

## Sheet: TABLE S8--NORMALISED_COUNTS
Id	norm.AK-1	norm.AK-2	norm.AK-3	norm.AK-4	norm.AK-5	norm.AK-6	norm.AK-7	norm.AK-8	norm.AK-9	norm.AK-10	norm.AK-11	norm.AK-12	gene_name	gene_biotype
ENSMUSG00000000001	5639	5819	4707	5648	5813	5911	5600	5996	7238	6611	5197	5844	Gnai3	protein_coding
ENSMUSG00000000003	NA	NA	NA	NA	NA	NA	NA	NA	NA	NA	NA	NA	Pbsn	protein_coding
ENSMUSG00000000028	339	282	145	255	430	422	310	338	268	250	172	192	Cdc45	protein_coding
ENSMUSG00000000031	NA	NA	NA	NA	NA	NA	NA	NA	NA	NA	NA	NA	H19	lincRNA
ENSMUSG00000000037	NA	NA	NA	NA	NA	NA	NA	NA	NA	NA	NA	NA	Scml2	protein_coding
ENSMUSG00000000049	588	554	508	552	521	489	515	443	466	440	402	412	Apoh	protein_coding
ENSMUSG00000000056	1324	1208	1065	716	1284	1206	1051	1159	1201	1153	1131	1070	Narf	protein_coding
ENSMUSG00000000058	NA	NA	NA	NA	NA	NA	NA	NA	NA	NA	NA	NA	Cav2	protein_coding
ENSMUSG00000000078	20965	20519	20137	22157	16644	15734	20113	19501	15876	17197	16930	19509	Klf6	protein_coding
ENSMUSG00000000085	272	248	145	437	119	221	351	220	353	1041	1295	1019	Scmh1	protein_coding
ENSMUSG00000000088	1355	1482	1573	1365	1293	1255	1322	1293	961	937	862	952	Cox5a	protein_coding
ENSMUSG00000000093	34	56	24	0	51	36	30	36	44	35	62	47	Tbx2	protein_coding
ENSMUSG00000000094	NA	NA	NA	NA	NA	NA	NA	NA	NA	NA	NA	NA	Tbx4	protein_coding
ENSMUSG00000000103	NA	NA	NA	NA	NA	NA	NA	NA	NA	NA	NA	NA	Zfy2	protein_coding
ENSMUSG00000000120	50	52	0	24	101	109	83	50	7	12	2	8	Ngfr	protein_coding
ENSMUSG00000000125	NA	NA	NA	NA	NA	NA	NA	NA	NA	NA	NA	NA	Wnt3	protein_coding
ENSMUSG00000000126	NA	NA	NA	NA	NA	NA	NA	NA	NA	NA	NA	NA	Wnt9a	protein_coding
ENSMUSG00000000127	11	22	61	55	64	78	180	142	180	146	219	180	Fer	protein_coding
ENSMUSG00000000131	4976	5217	4707	5618	5171	5531	4878	4865	6117	6408	6609	6782	Xpo6	protein_coding
ENSMUSG00000000134	362	519	242	461	448	514	412	340	400	442	398	412	Tfe3	protein_coding
ENSMUSG00000000142	3118	3420	2759	3337	2677	2268	2385	2497	2151	2180	2058	2132	Axin2	protein_coding
ENSMUSG00000000148	542	521	702	534	394	518	472	429	593	541	611	601	Brat1	protein_coding
ENSMUSG00000000149	1615	1395	1210	1116	1295	1570	1425	1313	1923	1885	1458	1529	Gna12	protein_coding
ENSMUSG00000000154	NA	NA	NA	NA	NA	NA	NA	NA	NA	NA	NA	NA	Slc22a18	protein_coding
ENSMUSG00000000157	NA	NA	NA	NA	NA	NA	NA	NA	NA	NA	NA	NA	Itgb2l	protein_coding
ENSMUSG00000000159	38	113	97	12	196	172	210	206	164	80	69	88	Igsf5	protein_coding
ENSMUSG00000000167	15	24	97	12	56	32	31	42	21	14	19	24	Pih1d2	protein_coding
ENSMUSG00000000168	766	804	944	946	737	694	769	801	822	722	840	772	Dlat	protein_coding
ENSMUSG00000000171	634	713	847	643	750	794	862	805	785	692	631	736	Sdhd	protein_coding
ENSMUSG00000000182	57	50	0	36	15	18	63	43	1	9	6	7	Fgf23	protein_coding
ENSMUSG00000000183	NA	NA	NA	NA	NA	NA	NA	NA	NA	NA	NA	NA	Fgf6	protein_coding
ENSMUSG00000000184	15300	15271	13832	16672	16090	14640	15731	15681	12090	11492	13862	13855	Ccnd2	protein_coding
ENSMUSG00000000194	2444	2621	2590	2924	2145	2486	1884	2039	2951	3045	3449	3021	Gpr107	protein_coding
ENSMUSG00000000197	NA	NA	NA	NA	NA	NA	NA	NA	NA	NA	NA	NA	Nalcn	protein_coding
ENSMUSG00000000202	23	28	0	36	59	61	89	57	11	14	13	17	Btbd17	protein_coding
ENSMUSG00000000204	67	76	36	79	64	107	78	82	94	77	78	99	Slfn4	protein_coding
ENSMUSG00000000214	NA	NA	NA	NA	NA	NA	NA	NA	NA	NA	NA	NA	Th	protein_coding
ENSMUSG00000000215	NA	NA	NA	NA	NA	NA	NA	NA	NA	NA	NA	NA	Ins2	protein_coding
ENSMUSG00000000216	NA	NA	NA	NA	NA	NA	NA	NA	NA	NA	NA	NA	Scnn1g	protein_coding
ENSMUSG00000000223	NA	NA	NA	NA	NA	NA	NA	NA	NA	NA	NA	NA	Drp2	protein_coding
ENSMUSG00000000244	184	241	411	279	564	523	540	467	698	748	986	835	Tspan32	protein_coding
ENSMUSG00000000247	NA	NA	NA	NA	NA	NA	NA	NA	NA	NA	NA	NA	Lhx2	protein_coding
ENSMUSG00000000248	75	67	85	115	319	399	403	638	241	191	189	288	Clec2g	protein_coding
ENSMUSG00000000253	923	932	968	1141	715	760	573	656	745	716	970	707	Gmpr	protein_coding
ENSMUSG00000000263	80	33	278	49	71	83	111	60	20	7	30	20	Glra1	protein_coding
ENSMUSG00000000266	NA	NA	NA	NA	NA	NA	NA	NA	NA	NA	NA	NA	Mid2	protein_coding
ENSMUSG00000000275	1535	1871	1622	1638	2041	2004	1970	2039	1965	2009	2006	1951	Trim25	protein_coding
ENSMUSG00000000276	1123	1141	883	1031	1366	1383	1296	1332	1464	1228	1155	1157	Dgke	protein_coding
ENSMUSG00000000278	687	917	1065	1062	501	571	481	558	423	386	206	344	Scpep1	protein_coding
ENSMUSG00000000282	2195	2032	1694	1978	2803	2396	2135	1994	2496	2365	2021	2071	Mnt	protein_coding
ENSMUSG00000000290	15254	15552	16434	15799	22379	21733	18915	19261	20371	17709	18395	17685	Itgb2	protein_coding
ENSMUSG00000000295	195	174	290	218	261	304	363	338	493	454	442	427	Hddc2	protein_coding
ENSMUSG00000000296	34	35	73	73	27	37	27	23	5	15	12	16	Tpd52l1	protein_coding
ENSMUSG00000000301	42	124	327	127	90	104	100	62	73	95	81	103	Pemt	protein_coding
ENSMUSG00000000303	5799	5695	4502	4647	61	118	136	78	35	207	117	87	Cdh1	protein_coding
ENSMUSG00000000305	NA	NA	NA	NA	NA	NA	NA	NA	NA	NA	NA	NA	Cdh4	protein_coding
ENSMUSG00000000308	NA	NA	NA	NA	NA	NA	NA	NA	NA	NA	NA	NA	Ckmt1	protein_coding
ENSMUSG00000000317	54	30	0	30	62	64	50	38	8	4	0	17	Bcl6b	protein_coding
ENSMUSG00000000318	NA	NA	NA	NA	NA	NA	NA	NA	NA	NA	NA	NA	Clec10a	protein_coding
ENSMUSG00000000320	NA	NA	NA	NA	NA	NA	NA	NA	NA	NA	NA	NA	Alox12	protein_coding
ENSMUSG00000000325	NA	NA	NA	NA	NA	NA	NA	NA	NA	NA	NA	NA	Arvcf	protein_coding
ENSMUSG00000000326	98	130	133	212	81	55	81	86	100	98	130	111	Comt	protein_coding
ENSMUSG00000000339	524	530	387	352	743	702	803	727	936	878	734	803	Rtca	protein_coding
ENSMUSG00000000340	457	382	774	740	577	649	544	657	1319	1240	1102	1089	Dbt	protein_coding
ENSMUSG00000000346	4925	4898	5361	4641	5623	5106	5316	5229	4999	4592	4480	4606	Dazap2	protein_coding
ENSMUSG00000000355	379	422	242	340	427	438	496	383	354	346	330	385	Mcts1	protein_coding
ENSMUSG00000000359	NA	NA	NA	NA	NA	NA	NA	NA	NA	NA	NA	NA	Rem1	protein_coding
ENSMUSG00000000365	NA	NA	NA	NA	NA	NA	NA	NA	NA	NA	NA	NA	Rnf17	protein_coding
ENSMUSG00000000374	4339	4502	3461	4217	3929	4229	4092	3968	4336	4136	4104	3957	Trappc10	protein_coding
ENSMUSG00000000378	4146	4291	4574	4277	4171	4629	5026	4488	5799	5844	6448	6428	Ccm2	protein_coding
ENSMUSG00000000381	NA	NA	NA	NA	NA	NA	NA	NA	NA	NA	NA	NA	Wap	protein_coding
ENSMUSG00000000384	1081	1382	883	1280	1245	1199	896	1008	1242	1159	1187	1161	Tbrg4	protein_coding
ENSMUSG00000000385	NA	NA	NA	NA	NA	NA	NA	NA	NA	NA	NA	NA	Tmprss2	protein_coding
ENSMUSG00000000386	643	684	750	595	722	726	797	747	548	531	722	696	Mx1	protein_coding
ENSMUSG00000000392	NA	NA	NA	NA	NA	NA	NA	NA	NA	NA	NA	NA	Fap	protein_coding
ENSMUSG00000000394	NA	NA	NA	NA	NA	NA	NA	NA	NA	NA	NA	NA	Gcg	protein_coding
ENSMUSG00000000399	1533	1656	1331	1717	1325	1235	1380	1426	1987	1909	1803	1779	Ndufa9	protein_coding
ENSMUSG00000000402	NA	NA	NA	NA	NA	NA	NA	NA	NA	NA	NA	NA	Egfl6	protein_coding
ENSMUSG00000000409	12378	12431	12477	13372	12386	11420	11226	11681	12413	11110	11795	11590	Lck	protein_coding
ENSMUSG00000000411	23	30	48	55	49	40	43	38	20	30	16	21	Tssk3	protein_coding
ENSMUSG00000000416	NA	NA	NA	NA	NA	NA	NA	NA	NA	NA	NA	NA	Cttnbp2	protein_coding
ENSMUSG00000000420	3663	3577	3243	2973	3298	3224	3760	3729	4406	4785	5459	4886	Galnt1	protein_coding
ENSMUSG00000000435	NA	NA	NA	NA	NA	NA	NA	NA	NA	NA	NA	NA	Myf5	protein_coding
ENSMUSG00000000439	2785	2929	2662	2961	3719	4073	3510	4014	4656	4414	4407	4237	Mkrn2	protein_coding
ENSMUSG00000000440	NA	NA	NA	NA	NA	NA	NA	NA	NA	NA	NA	NA	Pparg	protein_coding
ENSMUSG00000000441	6791	6762	5639	6813	6860	7591	6259	7165	8885	9062	7317	7450	Raf1	protein_coding
ENSMUSG00000000486	7193	7327	8435	7274	9373	8437	8526	8508	7587	7034	7332	6895	Sept1	protein_coding
ENSMUSG00000000489	1259	1252	666	1262	902	957	1461	1478	1200	858	919	1288	Pdgfb	protein_coding
ENSMUSG00000000530	NA	NA	NA	NA	NA	NA	NA	NA	NA	NA	NA	NA	Acvrl1	protein_coding
ENSMUSG00000000531	1535	1636	1634	1565	1946	2130	1645	1857	1255	1027	666	782	Grasp	protein_coding
ENSMUSG00000000532	723	795	1113	813	627	620	789	757	1053	1166	1617	1345	Acvr1b	protein_coding
ENSMUSG00000000538	1998	2151	1997	2312	1563	1741	1868	1452	2009	2192	2506	2374	Tom1l2	protein_coding
ENSMUSG00000000544	NA	NA	NA	NA	NA	NA	NA	NA	NA	NA	NA	NA	Gpa33	protein_coding
ENSMUSG00000000552	NA	NA	NA	NA	NA	NA	NA	NA	NA	NA	NA	NA	Zfp385a	protein_coding
ENSMUSG00000000555	NA	NA	NA	NA	NA	NA	NA	NA	NA	NA	NA	NA	Itga5	protein_coding
ENSMUSG00000000560	NA	NA	NA	NA	NA	NA	NA	NA	NA	NA	NA	NA	Gabra2	protein_coding
ENSMUSG00000000561	865	845	1017	746	803	875	794	811	782	764	764	813	Wdr77	protein_coding
ENSMUSG00000000562	100	104	169	231	120	114	131	100	65	51	59	41	Adora3	protein_coding
ENSMUSG00000000563	1891	1814	1985	2020	1652	1608	1619	1489	1544	1541	1547	1699	Atp5f1	protein_coding
ENSMUSG00000000567	NA	NA	NA	NA	NA	NA	NA	NA	NA	NA	NA	NA	Sox9	protein_coding
ENSMUSG00000000568	4383	4239	4877	4053	4158	3913	4180	4228	4939	4920	5559	5425	Hnrnpd	protein_coding
ENSMUSG00000000579	77	78	0	73	85	93	89	78	91	108	90	94	Dynlt1c	protein_coding
ENSMUSG00000000581	291	322	266	376	371	369	375	378	625	514	588	603	C1d	protein_coding
ENSMUSG00000000594	2234	2527	1839	1741	1869	1959	1827	1528	1052	1446	1078	1123	Gm2a	protein_coding
ENSMUSG00000000600	1112	1000	992	789	974	1095	1182	1179	1401	1307	1564	1743	Krit1	protein_coding
ENSMUSG00000000605	1680	1523	1089	1444	1515	1394	1445	1510	1528	1401	1367	1428	Clcn4	protein_coding
ENSMUSG00000000606	NA	NA	NA	NA	NA	NA	NA	NA	NA	NA	NA	NA	Vmn2r88	protein_coding
ENSMUSG00000000617	NA	NA	NA	NA	NA	NA	NA	NA	NA	NA	NA	NA	Grm6	protein_coding
ENSMUSG00000000627	704	587	460	740	492	610	387	429	388	485	327	385	Sema4f	protein_coding
ENSMUSG00000000628	1478	1614	1428	1080	1236	1252	893	717	311	443	153	226	Hk2	protein_coding
ENSMUSG00000000631	3014	3018	3739	2967	3875	3425	3242	3558	4159	3356	3361	3530	Myo18a	protein_coding
ENSMUSG00000000632	NA	NA	NA	NA	NA	NA	NA	NA	NA	NA	NA	NA	Sez6	protein_coding
ENSMUSG00000000673	153	178	145	200	498	478	547	542	567	491	653	568	Haao	protein_coding
ENSMUSG00000000682	6992	6319	6849	6498	6119	6005	5703	5854	4783	4471	4801	4635	Cd52	protein_coding
ENSMUSG00000000686	1476	1582	1174	1438	1170	1163	1099	986	1354	1518	1985	1704	Abhd15	protein_coding
ENSMUSG00000000690	NA	NA	NA	NA	NA	NA	NA	NA	NA	NA	NA	NA	Hoxb6	protein_coding
ENSMUSG00000000693	159	126	109	61	162	150	139	149	91	70	67	86	Loxl3	protein_coding
ENSMUSG00000000701	NA	NA	NA	NA	NA	NA	NA	NA	NA	NA	NA	NA	Tcl1b5	protein_coding
ENSMUSG00000000706	NA	NA	NA	NA	NA	NA	NA	NA	NA	NA	NA	NA	Btn1a1	protein_coding
ENSMUSG00000000708	7254	6354	6269	7729	4864	4871	5777	5911	6811	7743	9585	8428	Kat2b	protein_coding
ENSMUSG00000000711	1095	1217	1597	1414	1177	1139	1327	1211	1223	1098	1254	1223	Rab5b	protein_coding
ENSMUSG00000000724	165	122	48	176	148	184	211	187	85	64	131	83	Cryba1	protein_coding
ENSMUSG00000000730	NA	NA	NA	NA	NA	NA	NA	NA	NA	NA	NA	NA	Dnmt3l	protein_coding
ENSMUSG00000000731	NA	NA	NA	NA	NA	NA	NA	NA	NA	NA	NA	NA	Aire	protein_coding
ENSMUSG00000000732	199	330	363	158	533	495	640	569	528	505	701	546	Icosl	protein_coding
ENSMUSG00000000738	1349	1456	1343	1456	1428	1216	1315	1394	1179	1236	1317	1209	Spg7	protein_coding
ENSMUSG00000000739	NA	NA	NA	NA	NA	NA	NA	NA	NA	NA	NA	NA	Sult5a1	protein_coding
ENSMUSG00000000740	11568	11853	16700	13184	10374	10932	12758	9363	7764	9911	8763	8788	Rpl13	protein_coding
ENSMUSG00000000743	1196	1165	1525	1408	1487	1382	1477	1443	1715	1457	1834	1706	Chmp1a	protein_coding
ENSMUSG00000000751	3554	3598	3715	3786	4196	4069	3651	3906	3867	3440	2932	3399	Rpa1	protein_coding
ENSMUSG00000000753	23	13	24	49	29	9	19	9	35	26	40	53	Serpinf1	protein_coding
ENSMUSG00000000759	2856	3235	2735	2657	2591	2687	2436	2520	3104	3192	3076	2987	Tubgcp3	protein_coding
ENSMUSG00000000766	3725	3364	4102	3507	5637	5851	7602	6675	9680	11798	15239	12995	Oprm1	protein_coding
ENSMUSG00000000776	593	487	460	376	585	565	587	553	521	506	418	427	Polr3d	protein_coding
ENSMUSG00000000782	14395	13735	13179	10636	10425	11047	12446	10726	10419	12924	10372	10459	Tcf7	protein_coding
ENSMUSG00000000787	9170	8281	7007	7602	5575	5886	6310	6028	6939	7108	9260	8265	Ddx3x	protein_coding
ENSMUSG00000000791	532	591	605	546	502	582	530	429	627	641	1059	722	Il12rb1	protein_coding
ENSMUSG00000000792	75	72	24	49	37	45	24	20	2	2	2	5	Slc5a5	protein_coding
ENSMUSG00000000794	NA	NA	NA	NA	NA	NA	NA	NA	NA	NA	NA	NA	Kcnn3	protein_coding
ENSMUSG00000000804	2119	2016	1731	2130	1979	2174	2057	2058	2958	3359	3806	3625	Usp32	protein_coding
ENSMUSG00000000805	NA	NA	NA	NA	NA	NA	NA	NA	NA	NA	NA	NA	Car4	protein_coding
ENSMUSG00000000811	295	156	411	273	608	589	555	752	664	595	334	425	Txnrd3	protein_coding
ENSMUSG00000000817	2316	2355	2953	2694	4518	4101	3952	4502	4077	3688	3822	3879	Fasl	protein_coding
ENSMUSG00000000823	601	585	629	497	681	632	688	532	692	722	869	766	Zfp512b	protein_coding
ENSMUSG00000000826	5627	5776	3558	4556	6756	6932	5817	6582	7552	7051	6362	6400	Dnajc5	protein_coding
ENSMUSG00000000827	1730	1860	2299	1954	2411	2442	2392	2591	2913	2887	2658	2689	Tpd52l2	protein_coding
ENSMUSG00000000838	2503	2353	1973	2997	2473	2722	2700	2945	3235	3978	3438	3579	Fmr1	protein_coding
ENSMUSG00000000861	NA	NA	NA	NA	NA	NA	NA	NA	NA	NA	NA	NA	Bcl11a	protein_coding
ENSMUSG00000000869	65	41	194	85	15	21	15	43	17	39	42	23	Il4	protein_coding
ENSMUSG00000000876	222	269	315	231	246	362	429	395	282	281	284	278	Pxmp4	protein_coding
ENSMUSG00000000881	283	269	290	485	235	234	310	181	303	285	325	301	Dlg3	protein_coding
ENSMUSG00000000884	672	817	617	467	753	848	816	783	865	969	956	889	Gnb1l	protein_coding
ENSMUSG00000000889	NA	NA	NA	NA	NA	NA	NA	NA	NA	NA	NA	NA	Dbh	protein_coding
ENSMUSG00000000901	157	122	133	182	98	64	44	59	46	62	87	63	Mmp11	protein_coding
ENSMUSG00000000902	873	860	678	892	760	751	599	764	761	838	933	782	Smarcb1	protein_coding
ENSMUSG00000000903	NA	NA	NA	NA	NA	NA	NA	NA	NA	NA	NA	NA	Vpreb3	protein_coding
ENSMUSG00000000915	17004	17698	13094	13439	12753	12084	9610	10721	5037	4318	3968	4095	Hip1r	protein_coding
ENSMUSG00000000916	442	409	617	491	360	368	295	419	320	321	331	353	Nsun5	protein_coding
ENSMUSG00000000934	172	91	169	97	139	129	137	175	131	115	186	134	Top1mt	protein_coding
ENSMUSG00000000938	NA	NA	NA	NA	NA	NA	NA	NA	NA	NA	NA	NA	Hoxa10	protein_coding
ENSMUSG00000000942	NA	NA	NA	NA	NA	NA	NA	NA	NA	NA	NA	NA	Hoxa4	protein_coding
ENSMUSG00000000948	4	43	0	0	11	36	32	9	7	29	36	19	Gm38393	protein_coding
ENSMUSG00000000957	NA	NA	NA	NA	NA	NA	NA	NA	NA	NA	NA	NA	Mmp14	protein_coding
ENSMUSG00000000958	82	113	24	61	122	90	40	64	65	50	48	65	Slc7a7	protein_coding
ENSMUSG00000000959	733	880	871	777	970	980	760	843	942	841	877	931	Oxa1l	protein_coding
ENSMUSG00000000976	888	1013	799	1310	868	869	829	880	1215	1311	1202	1209	Heatr6	protein_coding
ENSMUSG00000000982	266	156	266	61	560	408	212	257	344	224	66	145	Ccl3	protein_coding
ENSMUSG00000000983	NA	NA	NA	NA	NA	NA	NA	NA	NA	NA	NA	NA	Wfdc18	protein_coding
ENSMUSG00000001014	121	74	145	61	124	136	53	71	13	24	15	29	Icam4	protein_coding
ENSMUSG00000001016	1307	1343	1234	1420	1357	1393	1422	1481	1423	1242	1148	1204	Ilf2	protein_coding
ENSMUSG00000001017	3321	3309	2747	2882	3373	3318	3013	3091	3801	3594	3580	3600	Chtop	protein_coding
ENSMUSG00000001018	371	302	303	394	422	384	356	431	479	366	379	390	Snapin	protein_coding
ENSMUSG00000001020	3652	3522	3558	3009	794	919	817	892	569	441	316	499	S100a4	protein_coding
ENSMUSG00000001021	23	85	48	0	20	27	41	43	4	13	22	12	S100a3	protein_coding
ENSMUSG00000001023	NA	NA	NA	NA	NA	NA	NA	NA	NA	NA	NA	NA	S100a5	protein_coding
ENSMUSG00000001025	2990	3379	3558	2293	1547	1192	1341	1091	1010	745	568	877	S100a6	protein_coding
ENSMUSG00000001027	NA	NA	NA	NA	NA	NA	NA	NA	NA	NA	NA	NA	Scn4a	protein_coding
ENSMUSG00000001029	501	504	532	631	713	680	658	541	708	594	498	597	Icam2	protein_coding
ENSMUSG00000001034	379	439	532	279	418	451	413	346	393	352	324	341	Mapk7	protein_coding
ENSMUSG00000001036	362	204	109	376	232	286	149	233	254	227	212	172	Epn2	protein_coding
ENSMUSG00000001039	NA	NA	NA	NA	NA	NA	NA	NA	NA	NA	NA	NA	B9d1	protein_coding
ENSMUSG00000001052	2856	3218	3195	2864	3398	3731	3938	3908	4446	4280	4366	4389	Sec24b	protein_coding
ENSMUSG00000001053	769	795	811	728	1221	1089	924	977	788	607	402	487	N4bp3	protein_coding
ENSMUSG00000001054	2680	2508	2687	2415	2201	2083	2020	2177	1622	1667	1580	1582	Rmnd5b	protein_coding
ENSMUSG00000001056	658	695	835	916	703	556	679	610	499	496	562	538	Nhp2	protein_coding
ENSMUSG00000001062	603	437	484	649	613	572	400	514	530	423	391	397	Vps9d1	protein_coding
ENSMUSG00000001065	986	1158	1029	843	1241	1270	1163	978	799	698	633	641	Zfp276	protein_coding
ENSMUSG00000001076	NA	NA	NA	NA	NA	NA	NA	NA	NA	NA	NA	NA	C1ql4	protein_coding
ENSMUSG00000001082	377	341	460	352	330	317	357	266	450	353	432	343	Mfsd10	protein_coding
ENSMUSG00000001089	1476	1247	1864	1050	2104	2321	1582	1452	2330	2045	1425	1391	Luzp1	protein_coding
ENSMUSG00000001095	NA	NA	NA	NA	NA	NA	NA	NA	NA	NA	NA	NA	Slc13a2	protein_coding
ENSMUSG00000001098	2262	2301	1912	2342	2273	2062	2157	2083	3658	2892	2725	2904	Kctd10	protein_coding
ENSMUSG00000001100	325	356	653	231	377	489	468	439	369	394	335	348	Poldip2	protein_coding
ENSMUSG00000001103	NA	NA	NA	NA	NA	NA	NA	NA	NA	NA	NA	NA	Sebox	protein_coding
ENSMUSG00000001105	917	958	1125	1050	1053	973	1079	1049	655	736	942	750	Ift20	protein_coding
ENSMUSG00000001119	NA	NA	NA	NA	NA	NA	NA	NA	NA	NA	NA	NA	Col6a1	protein_coding
ENSMUSG00000001120	681	578	508	643	443	502	558	362	810	907	1240	932	Pcbp3	protein_coding
ENSMUSG00000001123	1858	1980	2081	1844	1777	1752	1946	1857	1665	1802	1959	1838	Lgals9	protein_coding
ENSMUSG00000001127	1265	1421	1815	1195	1059	1107	1160	995	1254	1269	1450	1461	Araf	protein_coding
ENSMUSG00000001128	NA	NA	NA	NA	NA	NA	NA	NA	NA	NA	NA	NA	Cfp	protein_coding
ENSMUSG00000001131	NA	NA	NA	NA	NA	NA	NA	NA	NA	NA	NA	NA	Timp1	protein_coding
ENSMUSG00000001134	425	289	266	467	393	377	502	527	477	443	432	424	Uxt	protein_coding
ENSMUSG00000001138	1332	1328	1113	1092	1224	1365	1231	1247	1798	1460	1479	1374	Cnnm3	protein_coding
ENSMUSG00000001143	886	884	593	946	540	515	691	809	451	614	821	688	Lman2l	protein_coding
ENSMUSG00000001150	2366	2277	2057	2293	2306	2396	2197	2170	2659	2788	2755	2685	Mcm3ap	protein_coding
ENSMUSG00000001151	4749	4815	3413	4508	4571	4576	4000	4201	5633	5497	5401	5223	Pcnt	protein_coding
ENSMUSG00000001155	NA	NA	NA	NA	NA	NA	NA	NA	NA	NA	NA	NA	Ftcd	protein_coding
ENSMUSG00000001156	6262	6999	5470	5612	6230	6701	6124	7634	2852	3324	2246	2478	Mxd1	protein_coding
ENSMUSG00000001157	1606	1799	1743	1796	2125	2381	2050	2114	2120	2028	1840	1886	Gmcl1	protein_coding
ENSMUSG00000001158	366	474	460	455	384	279	388	325	184	189	196	219	Snrnp27	protein_coding
ENSMUSG00000001166	122	83	73	97	145	99	99	154	127	128	141	174	Oas1c	protein_coding
ENSMUSG00000001168	NA	NA	NA	NA	NA	NA	NA	NA	NA	NA	NA	NA	Oas1h	protein_coding
ENSMUSG00000001173	314	211	387	231	160	179	230	215	284	325	393	412	Ocrl	protein_coding
ENSMUSG00000001175	13907	13661	12876	12917	12262	11612	12873	12495	9772	9191	9693	9790	Calm1	protein_coding
ENSMUSG00000001211	3931	3414	3776	4041	5560	5670	5381	5065	6653	6594	7348	6746	Agpat3	protein_coding
ENSMUSG00000001225	21	35	73	24	64	78	93	89	20	17	25	15	Slc26a3	protein_coding
ENSMUSG00000001227	184	137	97	146	393	386	400	295	254	221	87	152	Sema6b	protein_coding
ENSMUSG00000001228	622	521	266	352	539	487	336	262	168	186	90	117	Uhrf1	protein_coding
ENSMUSG00000001229	1481	1402	1791	1523	1609	1427	1383	1609	1703	1381	1562	1581	Dpp9	protein_coding
ENSMUSG00000001240	678	606	532	558	622	505	657	659	641	619	638	635	Ramp2	protein_coding
ENSMUSG00000001247	300	215	121	243	285	262	326	205	207	217	224	227	Lsr	protein_coding
ENSMUSG00000001248	5876	5687	4478	4775	5630	5029	4015	4272	4034	3867	3571	3688	Gramd1a	protein_coding
ENSMUSG00000001249	NA	NA	NA	NA	NA	NA	NA	NA	NA	NA	NA	NA	Hpn	protein_coding
ENSMUSG00000001260	NA	NA	NA	NA	NA	NA	NA	NA	NA	NA	NA	NA	Gabrg1	protein_coding
ENSMUSG00000001270	180	209	242	218	112	119	148	135	119	187	436	297	Ckb	protein_coding
ENSMUSG00000001280	5005	5278	4078	4696	6247	6008	5311	5504	5654	5159	4914	4738	Sp1	protein_coding
ENSMUSG00000001281	9572	10421	9972	9556	11281	11017	9810	9390	11856	10426	8925	10022	Itgb7	protein_coding
ENSMUSG00000001285	341	293	484	516	348	320	319	333	347	373	366	316	Myg1	protein_coding
ENSMUSG00000001288	722	791	557	637	1110	1154	1000	968	1016	787	615	842	Rarg	protein_coding
ENSMUSG00000001289	1924	2171	3134	1966	2107	1927	2104	1903	1660	1682	1724	1840	Pfdn5	protein_coding
ENSMUSG00000001300	448	445	290	485	701	644	502	503	211	182	191	192	Efnb2	protein_coding
ENSMUSG00000001305	559	519	992	686	593	598	758	641	747	929	748	702	Rrp15	protein_coding
ENSMUSG00000001313	243	174	339	261	286	351	314	263	226	144	146	189	Rnd2	protein_coding
ENSMUSG00000001323	423	545	424	491	499	425	441	471	515	514	587	504	Srr	protein_coding
ENSMUSG00000001333	327	341	617	491	381	416	341	434	281	286	281	296	Sync	protein_coding
ENSMUSG00000001334	NA	NA	NA	NA	NA	NA	NA	NA	NA	NA	NA	NA	Fndc5	protein_coding
ENSMUSG00000001348	888	939	1743	1153	2012	1838	2004	1706	2526	2009	2150	2151	Acp5	protein_coding
ENSMUSG00000001349	NA	NA	NA	NA	NA	NA	NA	NA	NA	NA	NA	NA	Cnn1	protein_coding
ENSMUSG00000001366	882	889	920	1226	1079	1091	1083	1258	1181	1092	1001	1027	Fbxo9	protein_coding
ENSMUSG00000001376	1110	1078	835	843	1175	1356	1859	1586	1559	1754	1806	1740	Vps50	protein_coding
ENSMUSG00000001380	1715	1638	1743	1626	1705	1671	1784	1717	1889	1715	1753	1702	Hars	protein_coding
ENSMUSG00000001383	1007	1071	774	1104	1135	839	1216	946	853	809	811	809	Zmat2	protein_coding
ENSMUSG00000001403	65	89	48	24	47	43	25	11	14	20	6	7	Ube2c	protein_coding
ENSMUSG00000001415	1941	2360	1658	1650	2382	2512	1647	2012	2120	1881	1577	1796	Smg5	protein_coding
ENSMUSG00000001416	3340	3403	1985	3313	2848	2869	2871	2908	2548	2953	2465	2605	Cct3	protein_coding
ENSMUSG00000001418	1110	1056	1138	1019	987	994	761	810	1017	910	935	912	Glmp	protein_coding
ENSMUSG00000001419	15181	16269	9064	12850	13319	13219	10780	10694	12970	13485	10352	11231	Mef2d	protein_coding
ENSMUSG00000001420	186	209	266	133	164	129	161	146	63	62	70	80	Tmem79	protein_coding
ENSMUSG00000001424	17834	17155	15333	17528	17511	17459	19119	18609	21166	25311	28957	27469	Snd1	protein_coding
ENSMUSG00000001435	59	50	85	24	25	23	6	26	33	46	49	32	Col18a1	protein_coding
ENSMUSG00000001436	306	467	581	315	393	351	356	270	377	428	411	389	Slc19a1	protein_coding
ENSMUSG00000001440	5229	5254	4151	4380	5674	5583	4917	4768	4683	4406	4466	4617	Kpnb1	protein_coding
ENSMUSG00000001441	1546	1571	1912	1772	1727	1851	1471	1467	1857	2019	2081	1977	Npepps	protein_coding
ENSMUSG00000001444	9884	10021	8834	8724	11647	11110	8707	9509	10073	8599	8164	8702	Tbx21	protein_coding
ENSMUSG00000001445	480	354	351	449	532	393	558	514	520	445	545	463	Mrpl10	protein_coding
ENSMUSG00000001467	2911	2820	2868	3058	1792	1913	1836	2017	1572	1842	1785	1736	Cyp51	protein_coding
ENSMUSG00000001472	5617	5591	6002	5485	4886	5032	4115	4478	4915	4699	4997	4729	Tcf25	protein_coding
ENSMUSG00000001473	132	213	327	146	120	123	125	147	173	154	222	194	Tubb6	protein_coding
ENSMUSG00000001482	354	374	206	352	310	326	381	359	386	379	442	403	Def8	protein_coding
ENSMUSG00000001493	NA	NA	NA	NA	NA	NA	NA	NA	NA	NA	NA	NA	Meox1	protein_coding
ENSMUSG00000001494	NA	NA	NA	NA	NA	NA	NA	NA	NA	NA	NA	NA	Sost	protein_coding
ENSMUSG00000001496	NA	NA	NA	NA	NA	NA	NA	NA	NA	NA	NA	NA	Nkx2-1	protein_coding
ENSMUSG00000001497	NA	NA	NA	NA	NA	NA	NA	NA	NA	NA	NA	NA	Pax9	protein_coding
ENSMUSG00000001504	NA	NA	NA	NA	NA	NA	NA	NA	NA	NA	NA	NA	Irx2	protein_coding
ENSMUSG00000001506	107	146	145	886	102	71	24	46	17	25	23	28	Col1a1	protein_coding
ENSMUSG00000001507	249	230	218	218	31	36	47	34	31	86	133	105	Itga3	protein_coding
ENSMUSG00000001508	NA	NA	NA	NA	NA	NA	NA	NA	NA	NA	NA	NA	Sgca	protein_coding
ENSMUSG00000001510	NA	NA	NA	NA	NA	NA	NA	NA	NA	NA	NA	NA	Dlx3	protein_coding
ENSMUSG00000001517	234	213	36	206	278	251	151	186	166	151	96	115	Foxm1	protein_coding
ENSMUSG00000001518	859	791	1283	1062	873	862	997	1041	501	595	671	517	Itfg2	protein_coding
ENSMUSG00000001520	660	587	992	582	624	696	694	727	410	466	541	421	Nrip2	protein_coding
ENSMUSG00000001521	195	146	242	315	113	115	100	94	73	95	116	121	Tulp3	protein_coding
ENSMUSG00000001524	94	98	194	36	129	164	128	136	114	128	127	172	Gtf2h4	protein_coding
ENSMUSG00000001525	6990	6760	6874	6819	9257	9263	8337	8816	7316	8192	7854	7473	Tubb5	protein_coding
ENSMUSG00000001542	3307	3290	3703	3689	2744	2213	2957	3535	1828	1772	1955	1881	Ell2	protein_coding
ENSMUSG00000001552	134	165	73	146	408	514	266	346	215	149	96	138	Jup	protein_coding
ENSMUSG00000001555	23	35	0	61	45	36	56	28	27	19	53	33	Fkbp10	protein_coding
ENSMUSG00000001558	121	124	121	55	268	245	236	206	266	230	168	170	Klhl10	protein_coding
ENSMUSG00000001566	NA	NA	NA	NA	NA	NA	NA	NA	NA	NA	NA	NA	Mnx1	protein_coding
ENSMUSG00000001569	1150	1010	1210	1165	1188	1143	1254	1227	1072	976	1068	1079	Nom1	protein_coding
ENSMUSG00000001576	3506	4161	2953	4016	1212	1209	1570	1496	1674	1835	2363	2047	Ergic1	protein_coding
ENSMUSG00000001583	NA	NA	NA	NA	NA	NA	NA	NA	NA	NA	NA	NA	Tnk1	protein_coding
ENSMUSG00000001588	5327	4526	4018	4726	3903	3574	3586	3991	3353	3580	3895	3814	Acap1	protein_coding
ENSMUSG00000001604	NA	NA	NA	NA	NA	NA	NA	NA	NA	NA	NA	NA	Tcea3	protein_coding
ENSMUSG00000001622	NA	NA	NA	NA	NA	NA	NA	NA	NA	NA	NA	NA	Csn3	protein_coding
ENSMUSG00000001627	11336	12103	9112	10338	14126	15253	11300	10932	9822	12547	11571	11431	Ifrd1	protein_coding
ENSMUSG00000001630	930	852	726	1238	1104	1183	1408	1691	1394	1429	1110	1170	Stk38l	protein_coding
ENSMUSG00000001632	2360	2471	2227	2014	2846	2657	2150	2768	2110	1944	1691	1720	Brpf1	protein_coding
ENSMUSG00000001642	2251	2329	2323	2390	2797	2588	2565	2730	2888	3092	2876	2760	Akr1b3	protein_coding
ENSMUSG00000001655	NA	NA	NA	NA	NA	NA	NA	NA	NA	NA	NA	NA	Hoxc13	protein_coding
ENSMUSG00000001656	NA	NA	NA	NA	NA	NA	NA	NA	NA	NA	NA	NA	Hoxc11	protein_coding
ENSMUSG00000001657	NA	NA	NA	NA	NA	NA	NA	NA	NA	NA	NA	NA	Hoxc8	protein_coding
ENSMUSG00000001661	NA	NA	NA	NA	NA	NA	NA	NA	NA	NA	NA	NA	Hoxc6	protein_coding
ENSMUSG00000001663	NA	NA	NA	NA	NA	NA	NA	NA	NA	NA	NA	NA	Gstt1	protein_coding
ENSMUSG00000001665	NA	NA	NA	NA	NA	NA	NA	NA	NA	NA	NA	NA	Gstt3	protein_coding
ENSMUSG00000001666	188	233	351	158	209	222	224	183	131	191	171	177	Ddt	protein_coding
ENSMUSG00000001670	NA	NA	NA	NA	NA	NA	NA	NA	NA	NA	NA	NA	Tat	protein_coding
ENSMUSG00000001672	NA	NA	NA	NA	NA	NA	NA	NA	NA	NA	NA	NA	Marveld3	protein_coding
ENSMUSG00000001674	1290	1447	871	1165	1487	1392	1422	1473	1598	1637	1653	1540	Ddx18	protein_coding
ENSMUSG00000001687	9153	7881	6559	8488	8991	9259	10013	10237	9704	9718	7601	8672	Ubl3	protein_coding
ENSMUSG00000001700	21965	28448	29915	21817	20368	21418	24438	20664	22142	28978	31144	25177	Gramd3	protein_coding
ENSMUSG00000001707	482	585	629	449	507	442	567	480	393	352	362	356	Eef1e1	protein_coding
ENSMUSG00000001729	2907	2499	2396	2779	3275	3044	2601	2775	3128	2524	2627	2728	Akt1	protein_coding
ENSMUSG00000001739	38	52	0	36	45	45	59	34	36	21	29	23	Cldn15	protein_coding
ENSMUSG00000001741	4490	4465	4320	4805	5131	4981	5347	5249	4891	5312	6679	5610	Il16	protein_coding
ENSMUSG00000001750	1267	1402	1259	1414	1412	1318	1009	1246	1045	833	771	833	Tcirg1	protein_coding
ENSMUSG00000001751	176	154	109	127	100	132	139	96	154	141	157	177	Naglu	protein_coding
ENSMUSG00000001755	149	174	242	206	203	172	283	186	215	234	241	260	Coasy	protein_coding
ENSMUSG00000001761	NA	NA	NA	NA	NA	NA	NA	NA	NA	NA	NA	NA	Smo	protein_coding
ENSMUSG00000001763	NA	NA	NA	NA	NA	NA	NA	NA	NA	NA	NA	NA	Tspan33	protein_coding
ENSMUSG00000001767	1820	1754	1646	1772	1710	1678	1740	1714	1902	1814	1519	1548	Crnkl1	protein_coding
ENSMUSG00000001768	NA	NA	NA	NA	NA	NA	NA	NA	NA	NA	NA	NA	Rin2	protein_coding
ENSMUSG00000001773	NA	NA	NA	NA	NA	NA	NA	NA	NA	NA	NA	NA	Folh1	protein_coding
ENSMUSG00000001774	3340	3416	3437	3664	3092	3389	3504	4159	2028	2613	2019	2169	Chordc1	protein_coding
ENSMUSG00000001783	1569	1773	1501	1565	1513	1523	1620	1261	1413	1525	1568	1470	Rtcb	protein_coding
ENSMUSG00000001785	767	789	847	995	862	919	987	994	1020	982	1182	1035	Pwp1	protein_coding
ENSMUSG00000001786	1043	1095	1307	1262	1228	1249	1362	1549	1972	2079	1902	1881	Fbxo7	protein_coding
ENSMUSG00000001794	2084	2314	1791	2208	2856	2649	2418	2661	2582	2170	2032	2173	Capns1	protein_coding
ENSMUSG00000001802	NA	NA	NA	NA	NA	NA	NA	NA	NA	NA	NA	NA	Lrp3	protein_coding
ENSMUSG00000001804	NA	NA	NA	NA	NA	NA	NA	NA	NA	NA	NA	NA	Dsg4	protein_coding
ENSMUSG00000001815	NA	NA	NA	NA	NA	NA	NA	NA	NA	NA	NA	NA	Evx2	protein_coding
ENSMUSG00000001819	NA	NA	NA	NA	NA	NA	NA	NA	NA	NA	NA	NA	Hoxd13	protein_coding
ENSMUSG00000001823	NA	NA	NA	NA	NA	NA	NA	NA	NA	NA	NA	NA	Hoxd12	protein_coding
ENSMUSG00000001827	NA	NA	NA	NA	NA	NA	NA	NA	NA	NA	NA	NA	Folr1	protein_coding
ENSMUSG00000001829	1309	1312	750	1492	1050	1184	1121	1048	1411	1852	2217	1862	Clpb	protein_coding
ENSMUSG00000001833	4234	3859	4090	4016	4177	4222	4347	4883	4520	4957	4642	4922	Sept7	protein_coding
ENSMUSG00000001844	488	400	496	400	466	483	475	509	674	605	534	566	Zdhhc4	protein_coding
ENSMUSG00000001847	4770	4585	4211	4393	5455	5741	4942	5653	6481	6109	5180	5630	Rac1	protein_coding
ENSMUSG00000001855	3428	3759	3994	3549	3711	3876	3630	3807	4429	4314	4818	4597	Nup214	protein_coding
ENSMUSG00000001864	NA	NA	NA	NA	NA	NA	NA	NA	NA	NA	NA	NA	Aif1l	protein_coding
ENSMUSG00000001865	8	17	0	0	29	36	24	46	30	39	49	53	Cpa3	protein_coding
ENSMUSG00000001870	NA	NA	NA	NA	NA	NA	NA	NA	NA	NA	NA	NA	Ltbp1	protein_coding
ENSMUSG00000001891	1546	1619	1355	1468	1376	1469	1610	1812	1328	1362	1889	1644	Ugp2	protein_coding
ENSMUSG00000001901	1633	1415	1198	1620	2483	2097	2138	2029	1923	1585	1653	2295	Kcnh6	protein_coding
ENSMUSG00000001909	701	689	859	831	867	843	806	757	865	790	804	911	Trmt1	protein_coding
ENSMUSG00000001910	1770	1617	1597	1723	2215	2257	2225	2331	2620	2339	2585	2400	Nacc1	protein_coding
ENSMUSG00000001911	145	204	97	224	386	244	230	241	256	340	323	322	Nfix	protein_coding
ENSMUSG00000001918	3725	4096	3824	3731	4276	3926	2883	3049	2565	2864	2425	2460	Slc1a5	protein_coding
ENSMUSG00000001924	7298	7510	7213	7547	7371	7442	7064	7281	7234	6983	7046	6862	Uba1	protein_coding
ENSMUSG00000001930	253	39	73	109	115	32	35	43	8	6	10	16	Vwf	protein_coding
ENSMUSG00000001942	647	704	823	564	527	569	704	721	563	612	779	743	Siae	protein_coding
ENSMUSG00000001943	NA	NA	NA	NA	NA	NA	NA	NA	NA	NA	NA	NA	Vsig2	protein_coding
ENSMUSG00000001946	57	39	97	24	25	30	34	19	13	21	21	26	Esam	protein_coding
ENSMUSG00000001948	NA	NA	NA	NA	NA	NA	NA	NA	NA	NA	NA	NA	Spa17	protein_coding
ENSMUSG00000001962	1034	1126	1113	965	975	963	1136	889	656	646	619	614	Fam50a	protein_coding
ENSMUSG00000001964	1292	1543	1779	1165	1488	1358	1272	1140	900	907	1002	1014	Emd	protein_coding
ENSMUSG00000001983	230	272	315	309	174	181	192	192	176	183	185	193	Taco1	protein_coding
ENSMUSG00000001985	NA	NA	NA	NA	NA	NA	NA	NA	NA	NA	NA	NA	Grik3	protein_coding
ENSMUSG00000001986	NA	NA	NA	NA	NA	NA	NA	NA	NA	NA	NA	NA	Gria3	protein_coding
ENSMUSG00000001988	67	70	97	73	112	128	90	119	153	99	113	128	Npas1	protein_coding
ENSMUSG00000001995	5334	4828	3751	4781	4098	4048	4132	4553	4015	4677	4539	3875	Sipa1l2	protein_coding
ENSMUSG00000001998	1168	1282	968	940	899	1089	1006	1043	1266	1300	1302	1277	Ap4e1	protein_coding
ENSMUSG00000001999	406	306	290	273	403	364	480	413	485	439	392	455	Blvra	protein_coding
ENSMUSG00000002006	132	102	109	413	175	167	195	209	160	171	184	200	Pdzd4	protein_coding
ENSMUSG00000002007	121	165	315	218	300	324	235	220	406	319	368	345	Srpk3	protein_coding
ENSMUSG00000002010	834	954	1198	1213	1345	1325	1229	1306	1472	1534	1561	1482	Idh3g	protein_coding
ENSMUSG00000002012	NA	NA	NA	NA	NA	NA	NA	NA	NA	NA	NA	NA	Pnck	protein_coding
ENSMUSG00000002014	727	617	678	595	808	748	791	656	653	650	655	692	Ssr4	protein_coding
ENSMUSG00000002015	1904	2016	1985	2136	2408	2136	2337	2253	2015	2157	2238	2204	Bcap31	protein_coding
ENSMUSG00000002017	551	489	242	388	601	588	543	569	814	755	766	813	Fam98a	protein_coding
ENSMUSG00000002020	NA	NA	NA	NA	NA	NA	NA	NA	NA	NA	NA	NA	Ltbp2	protein_coding
ENSMUSG00000002028	13340	13363	9875	11442	9634	9540	8943	9457	8908	9376	10495	9963	Kmt2a	protein_coding
ENSMUSG00000002031	327	315	532	267	367	431	390	391	324	361	368	374	Ift46	protein_coding
ENSMUSG00000002032	NA	NA	NA	NA	NA	NA	NA	NA	NA	NA	NA	NA	Tmem25	protein_coding
ENSMUSG00000002033	8046	8029	8519	7996	5075	4648	5141	4937	3826	3595	4048	3786	Cd3g	protein_coding
ENSMUSG00000002043	247	239	387	261	215	246	229	209	141	177	191	144	Trappc6a	protein_coding
ENSMUSG00000002052	5401	5628	6087	5770	4922	4520	4922	5176	5081	4914	5036	4880	Supt6	protein_coding
ENSMUSG00000002055	331	250	24	224	320	271	192	196	285	282	128	143	Spag5	protein_coding
ENSMUSG00000002057	NA	NA	NA	NA	NA	NA	NA	NA	NA	NA	NA	NA	Foxn1	protein_coding
ENSMUSG00000002058	505	437	363	425	740	771	586	610	480	407	338	409	Unc119	protein_coding
ENSMUSG00000002059	NA	NA	NA	NA	NA	NA	NA	NA	NA	NA	NA	NA	Rab34	protein_coding
ENSMUSG00000002064	1101	1017	1041	953	969	909	902	747	701	707	697	752	Sdf2	protein_coding
ENSMUSG00000002068	214	176	169	322	215	172	153	224	148	148	101	141	Ccne1	protein_coding
ENSMUSG00000002076	NA	NA	NA	NA	NA	NA	NA	NA	NA	NA	NA	NA	Hsf2bp	protein_coding
ENSMUSG00000002083	1102	1223	1888	1031	1070	990	1064	939	476	498	408	387	Bbc3	protein_coding
ENSMUSG00000002100	256	215	121	212	220	209	162	181	176	80	201	194	Mybpc3	protein_coding
ENSMUSG00000002102	2546	2584	2614	2767	2457	2323	2429	2383	2072	1853	1797	1794	Psmc3	protein_coding
ENSMUSG00000002103	325	300	254	285	262	283	304	276	328	344	447	333	Acp2	protein_coding
ENSMUSG00000002104	NA	NA	NA	NA	NA	NA	NA	NA	NA	NA	NA	NA	Rapsn	protein_coding
ENSMUSG00000002105	375	561	399	400	488	417	348	444	409	336	350	296	Slc39a13	protein_coding
ENSMUSG00000002107	26437	25227	26006	23583	19135	20932	24677	24100	25000	30085	36807	31100	Celf2	protein_coding
ENSMUSG00000002108	86	100	24	73	84	89	103	81	53	30	46	49	Nr1h3	protein_coding
ENSMUSG00000002109	787	734	908	934	523	666	708	585	618	765	1004	795	Ddb2	protein_coding
ENSMUSG00000002111	71	41	0	61	27	36	15	25	9	0	7	17	Spi1	protein_coding
ENSMUSG00000002129	2111	2236	2929	2409	2192	2077	2342	2212	2194	2073	2312	2146	Sf3a1	protein_coding
ENSMUSG00000002147	4504	5054	3957	4926	5035	4895	4607	4709	4431	3905	3711	3804	Stat6	protein_coding
ENSMUSG00000002190	119	89	48	73	19	18	9	6	5	5	1	5	Clgn	protein_coding
ENSMUSG00000002204	335	126	315	315	222	137	201	294	135	72	105	183	Napsa	protein_coding
ENSMUSG00000002205	961	876	847	1068	1045	989	1045	937	1474	1304	1307	1350	Vrk3	protein_coding
ENSMUSG00000002210	1807	1923	2033	2069	1861	1790	1654	1629	2322	2010	2047	1954	Smg9	protein_coding
ENSMUSG00000002221	1598	1721	1404	1662	1783	1846	1815	1792	1708	1693	1547	1587	Paxip1	protein_coding
ENSMUSG00000002222	4569	4778	4018	4502	5652	6432	5030	5532	6231	6450	4929	5107	Rmnd5a	protein_coding
ENSMUSG00000002227	1037	991	1573	1025	1088	1002	1183	1040	1464	1577	1923	1670	Mov10	protein_coding
ENSMUSG00000002228	547	563	532	388	847	792	770	743	563	494	470	530	Ppm1j	protein_coding
ENSMUSG00000002233	211	196	411	109	292	306	316	277	243	184	321	238	Rhoc	protein_coding
ENSMUSG00000002240	NA	NA	NA	NA	NA	NA	NA	NA	NA	NA	NA	NA	Prr27	protein_coding
ENSMUSG00000002249	59	56	73	61	49	75	27	23	12	12	12	5	Tead3	protein_coding
ENSMUSG00000002250	2435	2584	2808	2633	2304	2535	2252	2246	2808	2794	2457	2464	Ppard	protein_coding
ENSMUSG00000002257	2990	3296	3001	2821	3494	3209	3445	3237	3615	3069	3217	3418	Def6	protein_coding
ENSMUSG00000002265	NA	NA	NA	NA	NA	NA	NA	NA	NA	NA	NA	NA	Peg3	protein_coding
ENSMUSG00000002266	NA	NA	NA	NA	NA	NA	NA	NA	NA	NA	NA	NA	Zim1	protein_coding
ENSMUSG00000002274	341	319	254	231	462	441	363	437	444	346	406	432	Metrn	protein_coding
ENSMUSG00000002279	974	891	992	1759	1547	1339	1605	1469	2228	2027	2238	2156	Lmf1	protein_coding
ENSMUSG00000002280	329	356	315	255	359	406	401	337	422	439	366	376	Narfl	protein_coding
ENSMUSG00000002289	161	174	97	170	236	206	168	181	101	82	127	110	Angptl4	protein_coding
ENSMUSG00000002297	1483	1497	992	1317	1859	1779	1698	1961	2825	2445	1975	2230	Dbf4	protein_coding
ENSMUSG00000002307	731	756	871	655	1124	1069	1083	957	946	878	889	900	Daxx	protein_coding
ENSMUSG00000002308	140	161	97	182	148	160	179	128	108	77	67	83	Cd320	protein_coding
ENSMUSG00000002319	570	774	726	710	579	595	515	464	523	534	553	626	Ipo4	protein_coding
ENSMUSG00000002320	798	852	920	625	744	632	702	621	713	671	681	738	Tm9sf1	protein_coding
ENSMUSG00000002324	NA	NA	NA	NA	NA	NA	NA	NA	NA	NA	NA	NA	Rec8	protein_coding
ENSMUSG00000002325	1039	1136	1150	1177	1149	1148	1173	1184	1010	1104	1147	1236	Irf9	protein_coding
ENSMUSG00000002326	775	700	605	819	968	993	812	822	1035	849	795	899	Gmpr2	protein_coding
ENSMUSG00000002329	471	437	387	340	407	362	387	330	315	326	327	339	Mdp1	protein_coding
ENSMUSG00000002332	293	291	290	194	435	394	359	443	373	301	189	251	Dhrs1	protein_coding
ENSMUSG00000002341	NA	NA	NA	NA	NA	NA	NA	NA	NA	NA	NA	NA	Ncan	protein_coding
ENSMUSG00000002342	375	445	545	419	553	532	423	463	602	394	424	434	Tmem161a	protein_coding
ENSMUSG00000002343	178	191	133	188	145	169	181	144	156	128	133	147	Armc6	protein_coding
ENSMUSG00000002345	861	800	823	934	714	557	705	711	647	683	796	728	Borcs8	protein_coding
ENSMUSG00000002346	377	385	290	764	490	501	493	513	384	375	284	322	Slc25a42	protein_coding
ENSMUSG00000002365	955	711	811	880	331	365	313	254	167	181	151	168	Snx9	protein_coding
ENSMUSG00000002372	3219	2612	3340	2809	3183	3034	2534	2896	3641	3248	3141	3100	Ranbp3	protein_coding
ENSMUSG00000002379	507	452	387	406	610	564	528	481	497	415	420	362	Ndufa11	protein_coding
ENSMUSG00000002384	310	276	266	491	275	321	351	460	254	288	285	249	Bmp8b	protein_coding
ENSMUSG00000002393	398	521	266	243	537	556	453	467	419	318	317	331	Nr2f6	protein_coding
ENSMUSG00000002395	1411	1573	2106	1486	1496	1454	1576	1157	964	1232	1158	1122	Use1	protein_coding
ENSMUSG00000002396	576	758	557	607	742	833	615	698	650	500	532	526	Ocel1	protein_coding
ENSMUSG00000002409	570	630	508	364	482	460	404	353	509	428	406	423	Dyrk1b	protein_coding
ENSMUSG00000002413	5497	5404	5204	6201	4959	5234	5212	5482	6415	7070	6452	6303	Braf	protein_coding
ENSMUSG00000002416	459	343	532	461	473	423	373	446	442	444	434	435	Ndufb2	protein_coding
ENSMUSG00000002428	1845	1756	1718	1462	1512	1567	1729	1537	2140	2263	2457	2314	Hltf	protein_coding
ENSMUSG00000002455	2561	2803	3243	2773	2652	2755	2849	2954	2708	2782	3222	3108	Prpf6	protein_coding
ENSMUSG00000002458	880	815	859	667	906	770	750	619	688	716	666	613	Rgs19	protein_coding
ENSMUSG00000002459	63	22	157	42	59	42	62	58	57	36	83	46	Rgs20	protein_coding
ENSMUSG00000002475	86	56	48	133	99	78	114	85	34	28	12	11	Abhd3	protein_coding
ENSMUSG00000002477	1315	1295	1138	1359	1465	1430	1654	1441	1653	1685	1990	1722	Snrpd1	protein_coding
ENSMUSG00000002486	551	426	484	437	553	500	425	412	363	382	432	447	Tchp	protein_coding
ENSMUSG00000002489	1298	1282	859	1044	312	472	398	299	288	308	214	236	Tiam1	protein_coding
ENSMUSG00000002496	1770	1643	1827	1547	2085	1975	1687	2057	2048	1879	2000	2017	Tsc2	protein_coding
ENSMUSG00000002500	NA	NA	NA	NA	NA	NA	NA	NA	NA	NA	NA	NA	Rpl3l	protein_coding
ENSMUSG00000002504	NA	NA	NA	NA	NA	NA	NA	NA	NA	NA	NA	NA	Slc9a3r2	protein_coding
ENSMUSG00000002524	3855	3894	3945	3713	4049	3948	3556	3807	3937	3604	3624	3480	Puf60	protein_coding
ENSMUSG00000002546	1780	1767	1924	1565	1766	1518	1446	1459	1500	1317	1322	1322	Golga2	protein_coding
ENSMUSG00000002550	695	815	750	522	689	672	618	642	930	734	836	839	Uck1	protein_coding
ENSMUSG00000002565	NA	NA	NA	NA	NA	NA	NA	NA	NA	NA	NA	NA	Scin	protein_coding
ENSMUSG00000002578	115	87	121	218	25	34	43	30	12	27	17	18	Ikzf4	protein_coding
ENSMUSG00000002580	561	513	581	528	580	428	496	411	406	343	348	356	Mien1	protein_coding
ENSMUSG00000002588	NA	NA	NA	NA	NA	NA	NA	NA	NA	NA	NA	NA	Pon1	protein_coding
ENSMUSG00000002602	346	374	460	364	86	89	83	72	78	145	298	188	Axl	protein_coding
ENSMUSG00000002603	5097	5691	3727	4599	4232	4547	3170	3687	2847	2637	2692	2788	Tgfb1	protein_coding
ENSMUSG00000002608	1512	1636	1283	1735	1753	1494	1588	1496	1698	1404	1815	1638	Ccdc97	protein_coding
ENSMUSG00000002617	149	213	266	182	202	187	167	195	171	158	138	157	Zfp40	protein_coding
ENSMUSG00000002625	1845	1921	1464	1505	1544	1410	1498	1420	1063	1047	1121	1127	Akap8l	protein_coding
ENSMUSG00000002633	NA	NA	NA	NA	NA	NA	NA	NA	NA	NA	NA	NA	Shh	protein_coding
ENSMUSG00000002635	503	508	847	485	649	708	598	601	863	785	614	653	Pdcd2l	protein_coding
ENSMUSG00000002658	2318	2297	2323	2063	2099	2008	2150	2075	1441	1272	1316	1215	Gtf2f1	protein_coding
ENSMUSG00000002660	367	406	363	473	425	501	488	493	354	357	289	356	Clpp	protein_coding
ENSMUSG00000002661	193	200	73	182	158	127	142	152	128	85	83	76	Alkbh7	protein_coding
ENSMUSG00000002664	31	65	36	42	23	19	21	31	15	8	8	5	Pspn	protein_coding
ENSMUSG00000002668	2465	2147	1694	2123	1884	1800	1479	1590	1699	1798	1783	1886	Dennd1c	protein_coding
ENSMUSG00000002679	649	608	581	655	732	743	578	769	1050	1125	807	935	Med6	protein_coding
ENSMUSG00000002688	NA	NA	NA	NA	NA	NA	NA	NA	NA	NA	NA	NA	Prkd1	protein_coding
ENSMUSG00000002699	14066	12779	9802	12468	9103	9470	9329	9602	10851	11716	14420	12792	Lcp2	protein_coding
ENSMUSG00000002718	2102	2071	1888	2051	1992	2182	2014	1994	2087	2063	2091	2104	Cse1l	protein_coding
ENSMUSG00000002728	735	728	617	1080	675	677	702	936	712	736	673	717	Naa20	protein_coding
ENSMUSG00000002731	145	130	0	146	119	156	184	153	100	95	108	107	Prkra	protein_coding
ENSMUSG00000002732	57	100	145	24	114	155	83	169	110	126	98	110	Fkbp7	protein_coding
ENSMUSG00000002733	1386	1488	1259	1577	1619	1650	1455	1677	1555	1560	1164	1320	Plekha3	protein_coding
ENSMUSG00000002741	1221	1013	968	1189	1180	1027	1092	1076	1340	1121	1201	1132	Ykt6	protein_coding
ENSMUSG00000002748	5562	6010	4889	4702	5690	5268	4871	5403	5060	5141	5362	5127	Baz1b	protein_coding
ENSMUSG00000002763	945	687	968	680	957	872	921	956	885	880	891	855	Pex6	protein_coding
ENSMUSG00000002767	295	233	315	400	263	288	255	269	273	251	257	256	Mrpl2	protein_coding
ENSMUSG00000002768	377	454	593	328	502	371	354	371	341	275	289	336	Mea1	protein_coding
ENSMUSG00000002769	31	13	85	0	23	21	37	40	17	17	45	25	Gnmt	protein_coding
ENSMUSG00000002771	509	391	387	431	519	509	456	451	395	394	374	392	Grin2d	protein_coding
ENSMUSG00000002778	875	648	750	667	811	829	788	719	675	666	681	691	Kdelr1	protein_coding
ENSMUSG00000002781	188	261	339	121	224	254	242	197	153	157	175	152	Tmem143	protein_coding
ENSMUSG00000002791	40	24	97	79	83	69	89	45	22	14	11	12	Pdxk-ps	transcribed_unprocessed_pseudogene
ENSMUSG00000002797	563	656	678	558	692	695	596	574	327	320	249	266	Ggct	protein_coding
ENSMUSG00000002799	98	56	48	12	28	28	31	21	22	39	42	28	Jag2	protein_coding
ENSMUSG00000002803	589	598	617	637	510	507	491	483	541	589	661	591	Btbd6	protein_coding
ENSMUSG00000002804	80	83	169	109	55	81	89	49	81	111	140	100	Nudt14	protein_coding
ENSMUSG00000002808	NA	NA	NA	NA	NA	NA	NA	NA	NA	NA	NA	NA	Epdr1	protein_coding
ENSMUSG00000002812	3349	3614	3485	3871	3895	3717	3363	3596	4423	3843	3525	3655	Flii	protein_coding
ENSMUSG00000002814	1131	1367	1428	1329	1880	1776	1681	1633	1930	1687	1660	1598	Top3a	protein_coding
ENSMUSG00000002820	1579	1725	1706	1711	2282	2257	2044	2116	2421	1882	1816	2060	Atg4d	protein_coding
ENSMUSG00000002825	850	771	678	771	508	487	493	494	408	359	353	379	Qtrt1	protein_coding
ENSMUSG00000002831	77	104	97	73	154	185	224	140	145	98	120	129	Plin4	protein_coding
ENSMUSG00000002833	1772	1710	2106	1408	1900	1731	1723	1897	1338	1333	1117	1340	Hdgfl2	protein_coding
ENSMUSG00000002835	503	526	436	570	574	605	286	377	373	332	153	171	Chaf1a	protein_coding
ENSMUSG00000002844	750	717	799	1007	813	596	758	656	827	723	744	799	Adprh	protein_coding
ENSMUSG00000002845	1215	1345	799	1335	1460	1557	1453	1495	1733	1414	1361	1577	Tmem39a	protein_coding
ENSMUSG00000002846	371	363	411	279	382	403	412	388	375	359	516	413	Timmdc1	protein_coding
ENSMUSG00000002847	NA	NA	NA	NA	NA	NA	NA	NA	NA	NA	NA	NA	Pla1a	protein_coding
ENSMUSG00000002870	1849	1853	1694	1662	2468	2230	2153	2113	2236	2035	1729	1874	Mcm2	protein_coding
ENSMUSG00000002871	789	721	581	813	940	851	775	800	951	962	917	873	Tpra1	protein_coding
ENSMUSG00000002881	5639	4856	2977	4623	4422	3970	3994	4461	3933	3437	3013	3828	Nab1	protein_coding
ENSMUSG00000002885	19603	19856	19048	18747	21411	21781	20804	21450	21709	20022	19790	21646	Adgre5	protein_coding
ENSMUSG00000002897	4040	4491	4139	4805	6755	7167	6395	6476	7439	6308	4745	5808	Il17ra	protein_coding
ENSMUSG00000002900	50	52	48	73	33	40	24	75	9	7	8	11	Lamb1	protein_coding
ENSMUSG00000002908	NA	NA	NA	NA	NA	NA	NA	NA	NA	NA	NA	NA	Kcnn1	protein_coding
ENSMUSG00000002910	36	78	24	73	66	77	50	72	83	64	67	58	Arrdc2	protein_coding
ENSMUSG00000002930	NA	NA	NA	NA	NA	NA	NA	NA	NA	NA	NA	NA	Ppp1r17	protein_coding
ENSMUSG00000002944	109	89	218	109	13	5	0	1	1	2	2	9	Cd36	protein_coding
ENSMUSG00000002948	1407	1423	1355	1189	1622	1514	1328	1222	1630	1474	1375	1329	Map2k7	protein_coding
ENSMUSG00000002949	536	665	678	613	536	578	657	511	522	590	498	565	Timm44	protein_coding
ENSMUSG00000002957	3282	3081	3437	2985	3140	3213	2812	3144	3389	3471	3648	3234	Ap2a2	protein_coding
ENSMUSG00000002963	674	665	1367	716	862	778	767	637	725	658	685	654	Pnkp	protein_coding
ENSMUSG00000002968	1334	1245	1307	1195	1049	1191	850	1008	1372	1239	1222	1446	Med25	protein_coding
ENSMUSG00000002980	NA	NA	NA	NA	NA	NA	NA	NA	NA	NA	NA	NA	Bcam	protein_coding
ENSMUSG00000002981	3512	3229	2904	3125	3651	3591	2988	3392	4104	3501	2996	3191	Clptm1	protein_coding
ENSMUSG00000002983	1906	2043	1900	1626	2200	2479	1507	1526	1736	2090	2069	1924	Relb	protein_coding
ENSMUSG00000002984	928	776	920	971	932	906	863	947	941	787	790	779	Tomm40	protein_coding
ENSMUSG00000002985	84	56	629	146	39	14	9	45	11	7	16	25	Apoe	protein_coding
ENSMUSG00000002992	NA	NA	NA	NA	NA	NA	NA	NA	NA	NA	NA	NA	Apoc2	protein_coding
ENSMUSG00000002996	2888	2960	2517	3003	3609	3839	3502	3697	4656	4325	4081	4243	Hbp1	protein_coding
ENSMUSG00000002997	710	556	194	589	293	320	221	347	353	310	351	431	Prkar2b	protein_coding
ENSMUSG00000003031	4582	4943	4090	4211	4321	4161	4204	3700	3096	2914	2800	2885	Cdkn1b	protein_coding
ENSMUSG00000003032	2123	2099	1404	1541	404	471	626	467	437	842	1545	1093	Klf4	protein_coding
ENSMUSG00000003033	1342	1356	1065	1286	1470	1310	1459	1380	1758	1454	1351	1504	Ap1m1	protein_coding
ENSMUSG00000003037	3958	4302	4405	3907	5374	5246	5266	5383	4624	4282	4388	4472	Rab8a	protein_coding
ENSMUSG00000003038	1539	1447	1839	1420	1541	1342	1555	1215	877	946	1041	968	Hmgn2	protein_coding
ENSMUSG00000003039	1257	1160	1476	1238	1494	1449	1492	1537	1410	1306	1362	1308	Fam32a	protein_coding
ENSMUSG00000003051	NA	NA	NA	NA	NA	NA	NA	NA	NA	NA	NA	NA	Elf3	protein_coding
ENSMUSG00000003053	NA	NA	NA	NA	NA	NA	NA	NA	NA	NA	NA	NA	Cyp2c29	protein_coding
ENSMUSG00000003062	769	587	1186	777	461	459	354	516	357	304	402	356	Stard3nl	protein_coding
ENSMUSG00000003068	4704	4722	4090	3974	4318	3976	3364	3456	3598	3440	3494	3350	Stk11	protein_coding
ENSMUSG00000003070	63	65	24	97	34	41	15	23	11	7	6	5	Efna2	protein_coding
ENSMUSG00000003072	1625	1764	1597	1571	2016	1746	1644	1611	1392	1277	1447	1430	Atp5d	protein_coding
ENSMUSG00000003099	1156	1397	1065	1280	940	793	776	939	956	1040	1164	1066	Ppp5c	protein_coding
ENSMUSG00000003119	4915	5198	4429	3998	5152	5043	4168	4688	4637	4867	4830	4755	Cdk12	protein_coding
ENSMUSG00000003123	614	465	532	400	595	574	449	515	534	492	382	415	Lipe	protein_coding
ENSMUSG00000003131	1937	1893	1573	2257	1888	2074	2174	2119	2426	2245	2392	2383	Pafah1b2	protein_coding
ENSMUSG00000003134	873	711	1694	704	715	748	757	739	470	526	533	508	Tbc1d8	protein_coding
ENSMUSG00000003135	827	658	871	813	758	793	732	836	1178	1069	1030	1003	Cnot11	protein_coding
ENSMUSG00000003153	5271	5417	4998	5169	5022	5392	5024	5380	6165	5399	5559	5691	Slc2a3	protein_coding
ENSMUSG00000003154	1811	1869	2081	2014	1893	1952	1834	1978	2131	1948	1921	1848	Foxj2	protein_coding
ENSMUSG00000003161	2193	2229	2372	2378	2026	1929	2101	2051	2097	2126	2318	2266	Sri	protein_coding
ENSMUSG00000003166	3026	2842	3945	3216	3500	3654	3624	3453	5903	5846	6013	5677	Dgcr2	protein_coding
ENSMUSG00000003184	1030	993	1089	1050	830	820	758	750	832	717	779	840	Irf3	protein_coding
ENSMUSG00000003190	494	430	460	443	450	400	394	314	361	334	355	368	Bcl2l12	protein_coding
ENSMUSG00000003198	293	315	218	291	433	382	412	350	359	417	386	424	Zfp959	protein_coding
ENSMUSG00000003199	773	804	666	940	1589	1506	1427	1389	1316	1022	789	982	Mpnd	protein_coding
ENSMUSG00000003200	3503	3772	4175	3950	4541	4118	3862	4399	4302	3876	3329	3416	Sh3gl1	protein_coding
ENSMUSG00000003206	NA	NA	NA	NA	NA	NA	NA	NA	NA	NA	NA	NA	Ebi3	protein_coding
ENSMUSG00000003208	611	606	557	728	756	655	676	639	818	748	735	672	Ccdc94	protein_coding
ENSMUSG00000003226	9838	10056	7842	9337	9363	9705	8968	9861	11429	11692	12040	11839	Ranbp2	protein_coding
ENSMUSG00000003227	NA	NA	NA	NA	NA	NA	NA	NA	NA	NA	NA	NA	Edar	protein_coding
ENSMUSG00000003228	2590	2264	2287	2257	3861	3798	3457	3496	4069	4049	4493	4035	Grk5	protein_coding
ENSMUSG00000003233	748	761	920	667	778	747	632	632	721	584	561	606	Dvl3	protein_coding
ENSMUSG00000003234	1650	1695	1839	1505	1738	1804	1505	1618	2081	1860	1912	1787	Abcf3	protein_coding
ENSMUSG00000003235	796	919	714	795	860	788	910	880	1127	1090	1139	1087	Eif2b5	protein_coding
ENSMUSG00000003269	1998	1940	1839	1565	2131	1978	1775	1708	1939	1665	1709	1656	Cyth2	protein_coding
ENSMUSG00000003271	873	832	581	855	841	772	696	636	366	377	466	391	Sult2b1	protein_coding
ENSMUSG00000003273	NA	NA	NA	NA	NA	NA	NA	NA	NA	NA	NA	NA	Car11	protein_coding
ENSMUSG00000003279	413	395	436	546	103	141	75	75	36	65	52	68	Dlgap1	protein_coding
ENSMUSG00000003282	249	278	242	255	265	285	331	321	221	260	205	246	Plag1	protein_coding
ENSMUSG00000003283	NA	NA	NA	NA	NA	NA	NA	NA	NA	NA	NA	NA	Hck	protein_coding
ENSMUSG00000003299	691	656	629	704	793	821	735	634	609	609	685	659	Mrpl4	protein_coding
ENSMUSG00000003308	1372	1206	1549	1590	1885	1685	1400	1654	1436	1195	1276	1362	Keap1	protein_coding
ENSMUSG00000003309	34	28	85	12	40	23	34	39	16	12	13	10	Ap1m2	protein_coding
ENSMUSG00000003316	7524	7403	5518	7165	7430	7639	6658	7423	9919	9510	8791	8749	Glg1	protein_coding
ENSMUSG00000003341	NA	NA	NA	NA	NA	NA	NA	NA	NA	NA	NA	NA	Atp8b3	protein_coding
ENSMUSG00000003344	718	617	1017	534	521	662	502	498	534	490	725	553	Btbd2	protein_coding
ENSMUSG00000003345	3135	3218	3098	3082	2757	2566	2851	2799	2978	2538	3329	2913	Csnk1g2	protein_coding
ENSMUSG00000003346	1311	1080	1295	1177	954	891	822	771	855	785	933	828	Abhd17a	protein_coding
ENSMUSG00000003348	5214	5169	5300	4720	4380	4122	4158	4326	4114	4043	4755	4426	Mob3a	protein_coding
ENSMUSG00000003352	92	87	24	97	64	43	34	20	11	9	5	18	Cacnb3	protein_coding
ENSMUSG00000003354	NA	NA	NA	NA	NA	NA	NA	NA	NA	NA	NA	NA	Ccdc65	protein_coding
ENSMUSG00000003355	NA	NA	NA	NA	NA	NA	NA	NA	NA	NA	NA	NA	Fkbp11	protein_coding
ENSMUSG00000003360	2033	1949	2202	1832	1961	1789	1688	1758	1653	1571	1501	1581	Ddx23	protein_coding
ENSMUSG00000003363	4056	4252	4562	3543	2993	2819	2936	3064	3101	2647	2833	2845	Pld3	protein_coding
ENSMUSG00000003378	209	215	121	146	238	205	190	216	258	257	317	293	Grik5	protein_coding
ENSMUSG00000003379	101	35	48	73	61	27	62	22	9	17	9	76	Cd79a	protein_coding
ENSMUSG00000003380	2970	2760	4635	3664	3254	2935	3128	2948	2791	2347	2441	2555	Rabac1	protein_coding
ENSMUSG00000003382	1864	1743	2239	2245	2225	1989	2396	2236	2787	3267	4238	3527	Etv3	protein_coding
ENSMUSG00000003402	1558	1517	1573	1614	1541	1432	1399	1430	1327	1346	1339	1322	Prkcsh	protein_coding
ENSMUSG00000003410	69	80	182	158	37	54	53	22	22	18	21	27	Elavl3	protein_coding
ENSMUSG00000003411	NA	NA	NA	NA	NA	NA	NA	NA	NA	NA	NA	NA	Rab3b	protein_coding
ENSMUSG00000003418	NA	NA	NA	NA	NA	NA	NA	NA	NA	NA	NA	NA	St8sia6	protein_coding
ENSMUSG00000003420	124	217	508	176	401	368	609	241	203	329	317	252	Fcgrt	protein_coding
ENSMUSG00000003421	1141	1580	1307	1171	1260	1185	1043	1148	1180	1056	1072	1018	Nosip	protein_coding
ENSMUSG00000003423	364	402	581	231	369	368	323	267	302	295	268	277	Pih1d1	protein_coding
ENSMUSG00000003429	9897	10456	16821	12128	8736	8985	9724	7603	6900	7421	6764	7057	Rps11	protein_coding
ENSMUSG00000003435	5390	6110	5567	5157	6224	5590	5473	5233	5486	4952	4905	4677	Supt5	protein_coding
ENSMUSG00000003436	NA	NA	NA	NA	NA	NA	NA	NA	NA	NA	NA	NA	Dll3	protein_coding
ENSMUSG00000003437	2159	2340	1852	1966	2168	2015	2085	2233	1298	1299	1571	1320	Paf1	protein_coding
ENSMUSG00000003438	433	311	339	388	404	383	392	437	360	353	317	378	Timm50	protein_coding
ENSMUSG00000003444	624	687	714	570	614	587	618	633	560	535	685	594	Med29	protein_coding
ENSMUSG00000003452	50	17	169	97	19	14	27	34	32	29	36	22	Bicd1	protein_coding
ENSMUSG00000003458	1374	1501	1186	1250	1242	1256	1217	1322	1624	1485	1664	1586	Ncstn	protein_coding
ENSMUSG00000003464	643	611	653	673	702	669	623	648	1114	996	894	823	Pex19	protein_coding
ENSMUSG00000003469	NA	NA	NA	NA	NA	NA	NA	NA	NA	NA	NA	NA	Phyhip	protein_coding
ENSMUSG00000003476	NA	NA	NA	NA	NA	NA	NA	NA	NA	NA	NA	NA	Crhr2	protein_coding
ENSMUSG00000003477	NA	NA	NA	NA	NA	NA	NA	NA	NA	NA	NA	NA	Inmt	protein_coding
ENSMUSG00000003484	NA	NA	NA	NA	NA	NA	NA	NA	NA	NA	NA	NA	Cyp4f18	protein_coding
ENSMUSG00000003500	2113	1851	1936	1881	1935	1906	1906	1987	1986	1844	2055	1969	Impdh1	protein_coding
ENSMUSG00000003505	NA	NA	NA	NA	NA	NA	NA	NA	NA	NA	NA	NA	Psg18	protein_coding
ENSMUSG00000003518	149	78	97	158	100	75	71	63	80	66	42	59	Dusp3	protein_coding
ENSMUSG00000003526	NA	NA	NA	NA	NA	NA	NA	NA	NA	NA	NA	NA	Prodh	protein_coding
ENSMUSG00000003527	1058	993	762	880	1289	1085	1129	1119	1328	1267	1005	1106	Dgcr14	protein_coding
ENSMUSG00000003528	312	293	484	315	401	363	336	339	331	328	397	363	Slc25a1	protein_coding
ENSMUSG00000003531	NA	NA	NA	NA	NA	NA	NA	NA	NA	NA	NA	NA	Dgcr6	protein_coding
ENSMUSG00000003534	NA	NA	NA	NA	NA	NA	NA	NA	NA	NA	NA	NA	Ddr1	protein_coding
ENSMUSG00000003541	145	152	218	109	298	300	190	183	92	107	69	79	Ier3	protein_coding
ENSMUSG00000003545	21379	21825	16664	18037	14647	12087	12066	10492	12128	13633	21364	20073	Fosb	protein_coding
ENSMUSG00000003546	545	545	315	522	516	386	574	481	522	402	333	366	Klc4	protein_coding
ENSMUSG00000003549	559	632	593	643	578	528	483	449	483	436	381	409	Ercc1	protein_coding
ENSMUSG00000003555	31	48	121	24	57	40	25	72	84	71	99	81	Cyp17a1	protein_coding
ENSMUSG00000003559	84	52	387	158	1128	1009	1068	1002	1295	587	444	563	As3mt	protein_coding
ENSMUSG00000003573	295	246	254	267	434	403	441	358	338	273	226	273	Homer3	protein_coding
ENSMUSG00000003575	1273	1371	1113	1438	1517	1320	1049	1026	1878	1979	1485	1462	Crtc1	protein_coding
ENSMUSG00000003581	396	409	436	449	511	477	446	400	409	291	326	310	Rnf215	protein_coding
ENSMUSG00000003585	54	76	24	24	94	86	63	68	55	42	56	41	Sec14l2	protein_coding
ENSMUSG00000003604	1349	1569	1852	1389	3037	3148	3463	3886	4504	4198	3331	4156	Aven	protein_coding
ENSMUSG00000003617	343	241	411	273	259	286	195	297	288	239	302	284	Cp	protein_coding
ENSMUSG00000003623	2791	2899	2396	2597	1837	1873	1791	1765	1764	1883	2030	1838	Crot	protein_coding
ENSMUSG00000003644	4458	3966	3776	5072	4600	4165	3701	3997	4318	4074	4539	4066	Rps6ka1	protein_coding
ENSMUSG00000003657	NA	NA	NA	NA	NA	NA	NA	NA	NA	NA	NA	NA	Calb2	protein_coding
ENSMUSG00000003660	6460	7095	8398	6249	7872	7765	7471	8139	8049	7190	7413	7128	Snrnp200	protein_coding
ENSMUSG00000003662	708	830	702	692	792	764	788	808	640	592	625	602	Ciao1	protein_coding
ENSMUSG00000003665	NA	NA	NA	NA	NA	NA	NA	NA	NA	NA	NA	NA	Has1	protein_coding
ENSMUSG00000003680	823	884	1053	716	1020	856	770	869	584	623	548	567	Taf6l	protein_coding
ENSMUSG00000003721	580	417	460	595	554	440	483	482	367	386	411	401	Insig2	protein_coding
ENSMUSG00000003731	1317	1525	1464	1201	1147	1207	1161	1197	1471	1410	1545	1415	Kpna6	protein_coding
ENSMUSG00000003746	9564	10395	15381	11151	8783	9914	12896	10209	11583	16597	16976	14098	Man1a	protein_coding
ENSMUSG00000003752	547	487	532	582	832	789	699	667	649	623	466	501	Itpkc	protein_coding
ENSMUSG00000003762	371	395	363	231	406	381	475	467	464	405	474	426	Coq8b	protein_coding
ENSMUSG00000003778	1847	2149	1525	1577	1396	1469	1378	1266	1727	1802	1581	1679	Brd8	protein_coding
ENSMUSG00000003779	237	120	157	164	149	169	120	132	162	162	209	201	Kif20a	protein_coding
ENSMUSG00000003808	963	1117	908	953	1289	1118	1039	1153	1193	1115	900	969	Farsa	protein_coding
ENSMUSG00000003809	352	237	242	255	268	242	295	240	230	254	244	233	Gcdh	protein_coding
ENSMUSG00000003810	1594	1341	1452	1820	1618	1619	1760	1775	2146	2101	1676	1913	Mast2	protein_coding
ENSMUSG00000003812	352	278	436	364	322	364	260	262	211	233	269	194	Dnase2a	protein_coding
ENSMUSG00000003813	1434	1519	992	1638	1286	1238	1204	1236	1109	1023	1086	1082	Rad23a	protein_coding
ENSMUSG00000003814	11535	11043	10589	11715	10889	9752	10628	10916	7184	7288	8634	8739	Calr	protein_coding
ENSMUSG00000003824	232	169	121	91	179	168	229	133	139	139	110	132	Syce2	protein_coding
ENSMUSG00000003847	6150	5556	4030	6012	6410	7380	5666	6012	5652	6139	4713	4747	Nfat5	protein_coding
ENSMUSG00000003848	764	704	968	667	814	851	840	745	894	951	851	799	Nob1	protein_coding
ENSMUSG00000003849	NA	NA	NA	NA	NA	NA	NA	NA	NA	NA	NA	NA	Nqo1	protein_coding
ENSMUSG00000003863	59	61	48	6	45	20	37	33	12	5	6	8	Ppfia3	protein_coding
ENSMUSG00000003865	681	645	339	394	364	226	328	262	211	195	246	218	Gys1	protein_coding
ENSMUSG00000003868	723	780	799	698	705	567	717	630	578	551	490	543	Ruvbl2	protein_coding
ENSMUSG00000003872	48	43	48	36	47	51	31	36	13	6	10	10	Lin7b	protein_coding
ENSMUSG00000003873	1055	1013	1041	1001	1116	1013	1037	801	712	597	499	551	Bax	protein_coding
ENSMUSG00000003882	2613	3396	3280	2936	986	1602	3307	1604	1677	4315	8284	5490	Il7r	protein_coding
ENSMUSG00000003923	576	548	750	728	981	958	999	1010	1215	1137	926	1059	Tfam	protein_coding
ENSMUSG00000003929	509	467	484	431	392	556	524	417	637	612	497	550	Zfp81	protein_coding
ENSMUSG00000003934	NA	NA	NA	NA	NA	NA	NA	NA	NA	NA	NA	NA	Efnb3	protein_coding
ENSMUSG00000003948	1774	1495	1428	1778	1116	1120	1057	1225	976	1164	1266	1186	Mmd	protein_coding
ENSMUSG00000003949	1485	1467	532	1286	548	750	481	253	206	463	509	222	Hlf	protein_coding
ENSMUSG00000003955	888	869	1004	977	882	804	1030	926	503	481	610	554	Fam162a	protein_coding
ENSMUSG00000003970	12113	13100	14812	13184	10799	10153	12011	9107	8800	10212	9522	9384	Rpl8	protein_coding
ENSMUSG00000003974	NA	NA	NA	NA	NA	NA	NA	NA	NA	NA	NA	NA	Grm3	protein_coding
ENSMUSG00000003992	5742	5317	6087	5685	1402	2087	2560	2085	2778	6310	8869	7017	Ssbp2	protein_coding
ENSMUSG00000004018	1131	1234	1113	1444	1032	1044	1213	1237	1766	1766	2011	1980	Fancl	protein_coding
ENSMUSG00000004031	NA	NA	NA	NA	NA	NA	NA	NA	NA	NA	NA	NA	Brinp2	protein_coding
ENSMUSG00000004032	NA	NA	NA	NA	NA	NA	NA	NA	NA	NA	NA	NA	Gstm5	protein_coding
ENSMUSG00000004035	NA	NA	NA	NA	NA	NA	NA	NA	NA	NA	NA	NA	Gstm7	protein_coding
ENSMUSG00000004038	NA	NA	NA	NA	NA	NA	NA	NA	NA	NA	NA	NA	Gstm3	protein_coding
ENSMUSG00000004040	13403	14565	10274	13044	9718	9769	9280	9601	9406	9813	9125	9249	Stat3	protein_coding
ENSMUSG00000004043	2745	3235	2396	2797	2721	2868	2249	2470	2570	2543	2168	2060	Stat5a	protein_coding
ENSMUSG00000004044	NA	NA	NA	NA	NA	NA	NA	NA	NA	NA	NA	NA	Cavin1	protein_coding
ENSMUSG00000004054	2475	2690	2239	1984	2962	2978	2303	2530	2168	1979	1890	1909	Map3k11	protein_coding
ENSMUSG00000004056	4762	4750	3788	4295	4447	4595	4145	4604	4001	3496	3631	3604	Akt2	protein_coding
ENSMUSG00000004069	4481	4563	3509	3131	4928	4734	4201	4103	4523	4379	4163	4280	Dnaja3	protein_coding
ENSMUSG00000004070	1793	1504	1912	2020	2230	2474	2168	2538	2141	2211	2139	2058	Hmox2	protein_coding
ENSMUSG00000004071	2015	1949	1997	1766	2853	2938	2228	2607	2871	2851	2793	2734	Cdip1	protein_coding
ENSMUSG00000004085	34	148	48	61	8	4	6	4	1	0	0	13	Map3k20	protein_coding
ENSMUSG00000004096	1395	1375	1210	1420	1539	1479	1362	1334	1442	1373	1351	1396	Cwc15	protein_coding
ENSMUSG00000004098	NA	NA	NA	NA	NA	NA	NA	NA	NA	NA	NA	NA	Col5a3	protein_coding
ENSMUSG00000004099	6209	6208	5966	5509	7247	7064	6196	6447	6501	5920	6343	5904	Dnmt1	protein_coding
ENSMUSG00000004100	574	630	532	643	681	651	605	570	505	478	565	571	Ppan	protein_coding
ENSMUSG00000004105	486	430	315	558	208	192	283	197	271	427	533	469	Angptl2	protein_coding
ENSMUSG00000004110	NA	NA	NA	NA	NA	NA	NA	NA	NA	NA	NA	NA	Cacna1e	protein_coding
ENSMUSG00000004113	NA	NA	NA	NA	NA	NA	NA	NA	NA	NA	NA	NA	Cacna1b	protein_coding
ENSMUSG00000004127	140	191	266	249	197	200	283	241	145	220	217	195	Trmt10a	protein_coding
ENSMUSG00000004151	NA	NA	NA	NA	NA	NA	NA	NA	NA	NA	NA	NA	Etv1	protein_coding
ENSMUSG00000004187	122	139	121	152	135	143	183	128	103	86	87	70	Kifc2	protein_coding
ENSMUSG00000004207	6588	7310	8713	7936	7934	7880	7741	7461	8310	7715	7769	7974	Psap	protein_coding
ENSMUSG00000004221	1682	1760	1864	1960	2002	2143	2182	2066	2001	1815	1876	1878	Ikbkg	protein_coding
ENSMUSG00000004231	NA	NA	NA	NA	NA	NA	NA	NA	NA	NA	NA	NA	Pax2	protein_coding
ENSMUSG00000004233	877	943	1113	680	788	820	927	992	1302	1239	1367	1471	Wars2	protein_coding
ENSMUSG00000004263	1271	1623	1380	1468	1079	1067	1440	1327	877	1038	1269	1038	Atn1	protein_coding
ENSMUSG00000004264	1359	1449	1476	1250	1555	1440	1431	1368	1343	1198	1131	1175	Phb2	protein_coding
ENSMUSG00000004266	2111	1762	2420	2312	2217	1845	2061	2326	2877	1779	1704	2034	Ptpn6	protein_coding
ENSMUSG00000004267	NA	NA	NA	NA	NA	NA	NA	NA	NA	NA	NA	NA	Eno2	protein_coding
ENSMUSG00000004268	1378	1649	1501	1899	1592	1615	1411	1400	1902	1774	1981	1832	Emg1	protein_coding
ENSMUSG00000004270	1108	1030	908	1092	1081	1104	848	1088	1067	1006	1086	1106	Lpcat3	protein_coding
ENSMUSG00000004285	1223	1304	944	1462	1531	1450	1381	1316	1116	1061	994	943	Atp6v1f	protein_coding
ENSMUSG00000004296	NA	NA	NA	NA	NA	NA	NA	NA	NA	NA	NA	NA	Il12b	protein_coding
ENSMUSG00000004317	1453	1060	1307	2045	1140	1283	1251	1302	1420	1378	1284	1455	Clcn5	protein_coding
ENSMUSG00000004319	2517	2455	2275	2876	2519	2896	3282	3372	2875	3135	3121	3245	Clcn3	protein_coding
ENSMUSG00000004328	2	39	0	0	9	7	6	5	33	60	102	72	Hif3a	protein_coding
ENSMUSG00000004341	NA	NA	NA	NA	NA	NA	NA	NA	NA	NA	NA	NA	Gpx6	protein_coding
ENSMUSG00000004344	NA	NA	NA	NA	NA	NA	NA	NA	NA	NA	NA	NA	Gpx5	protein_coding
ENSMUSG00000004347	96	91	121	61	19	99	19	33	52	61	63	72	Pde1c	protein_coding
ENSMUSG00000004356	1118	1073	1525	1280	1056	1143	1481	1225	1750	1947	2273	2164	Utp20	protein_coding
ENSMUSG00000004359	NA	NA	NA	NA	NA	NA	NA	NA	NA	NA	NA	NA	Spic	protein_coding
ENSMUSG00000004360	NA	NA	NA	NA	NA	NA	NA	NA	NA	NA	NA	NA	9330159F19Rik	protein_coding
ENSMUSG00000004364	5966	5256	7854	6019	6339	6630	6717	6947	10974	11644	12582	12270	Cul3	protein_coding
ENSMUSG00000004366	NA	NA	NA	NA	NA	NA	NA	NA	NA	NA	NA	NA	Sst	protein_coding
ENSMUSG00000004371	NA	NA	NA	NA	NA	NA	NA	NA	NA	NA	NA	NA	Il11	protein_coding
ENSMUSG00000004383	211	204	97	388	134	194	196	173	75	232	210	167	Large1	protein_coding
ENSMUSG00000004393	953	1243	1246	1614	1169	1363	1167	1144	1158	1069	963	982	Ddx56	protein_coding
ENSMUSG00000004394	517	565	387	667	494	474	564	487	522	455	476	500	Tmed4	protein_coding
ENSMUSG00000004415	NA	NA	NA	NA	NA	NA	NA	NA	NA	NA	NA	NA	Col26a1	protein_coding
ENSMUSG00000004446	490	663	460	771	670	669	738	722	682	655	857	747	Bid	protein_coding
ENSMUSG00000004451	478	287	303	564	206	115	153	187	125	136	101	123	Ralb	protein_coding
ENSMUSG00000004455	4526	4613	3364	3913	4215	4525	3735	3468	5406	5124	4252	4245	Ppp1cc	protein_coding
ENSMUSG00000004460	2320	2279	2130	2785	2249	2191	2289	2503	2240	2017	1849	2136	Dnajb11	protein_coding
ENSMUSG00000004462	436	422	351	522	657	647	766	804	544	456	589	543	Tbccd1	protein_coding
ENSMUSG00000004473	100	83	97	85	79	64	41	72	34	32	42	32	Clec11a	protein_coding
ENSMUSG00000004500	285	180	242	194	304	302	300	289	205	235	242	281	Zfp324	protein_coding
ENSMUSG00000004508	329	256	460	322	1512	1410	1775	1967	1746	1016	689	1253	Gab2	protein_coding
ENSMUSG00000004530	3302	3724	3025	3009	3571	3488	3513	3050	3743	3830	3388	3437	Coro1c	protein_coding
ENSMUSG00000004535	8509	8511	6946	8008	8055	8034	8113	8299	9590	9680	8799	9354	Tax1bp1	protein_coding
ENSMUSG00000004540	NA	NA	NA	NA	NA	NA	NA	NA	NA	NA	NA	NA	Psg17	protein_coding
ENSMUSG00000004542	NA	NA	NA	NA	NA	NA	NA	NA	NA	NA	NA	NA	Psg19	protein_coding
ENSMUSG00000004552	1715	1806	1476	1675	1416	1393	1728	1457	2186	2186	2041	2029	Ctse	protein_coding
ENSMUSG00000004558	92	104	48	218	78	120	115	75	87	78	51	56	Ndrg2	protein_coding
ENSMUSG00000004561	373	296	363	437	476	516	418	405	464	463	374	389	Mettl17	protein_coding
ENSMUSG00000004562	36	124	12	55	45	38	49	58	22	35	41	33	Arhgef40	protein_coding
ENSMUSG00000004565	1210	1065	1138	983	688	740	732	814	778	746	946	817	Pnpla6	protein_coding
ENSMUSG00000004567	691	482	532	370	461	438	395	413	318	351	286	341	Mcoln1	protein_coding
ENSMUSG00000004568	4576	4735	6486	4854	13150	13518	13739	13588	20350	17009	14300	17305	Arhgef18	protein_coding
ENSMUSG00000004591	4138	4192	4768	3980	4993	5143	5008	5372	6493	6684	6261	6226	Pkn2	protein_coding
ENSMUSG00000004609	NA	NA	NA	NA	NA	NA	NA	NA	NA	NA	NA	NA	Cd33	protein_coding
ENSMUSG00000004610	884	926	1065	928	840	866	868	827	764	567	826	860	Etfb	protein_coding
ENSMUSG00000004612	6617	6119	6462	6492	10974	10461	8669	10465	8571	6529	6111	7239	Nkg7	protein_coding
ENSMUSG00000004613	8	26	48	12	74	58	38	52	28	19	12	20	Lim2	protein_coding
ENSMUSG00000004626	1617	1595	1259	1523	1375	1322	1285	1210	1371	1301	1312	1416	Stxbp2	protein_coding
ENSMUSG00000004630	NA	NA	NA	NA	NA	NA	NA	NA	NA	NA	NA	NA	Pcp2	protein_coding
ENSMUSG00000004631	NA	NA	NA	NA	NA	NA	NA	NA	NA	NA	NA	NA	Sgce	protein_coding
ENSMUSG00000004633	15748	8138	8725	15198	5854	5049	6050	7786	12236	12445	18236	15174	Chn2	protein_coding
ENSMUSG00000004637	4704	4889	7745	5472	4040	4326	6767	5440	5651	7863	8945	8365	Wwox	protein_coding
ENSMUSG00000004642	3453	3700	3316	3938	3048	3044	3088	3115	1963	1985	2148	2000	Slbp	protein_coding
ENSMUSG00000004651	NA	NA	NA	NA	NA	NA	NA	NA	NA	NA	NA	NA	Tyr	protein_coding
ENSMUSG00000004654	NA	NA	NA	NA	NA	NA	NA	NA	NA	NA	NA	NA	Ghrhr	protein_coding
ENSMUSG00000004655	168	226	73	49	45	2	3	0	0	0	0	41	Aqp1	protein_coding
ENSMUSG00000004661	1058	1019	1888	1238	1401	1593	1532	1484	1770	1735	1642	1702	Arid3b	protein_coding
ENSMUSG00000004665	7868	8127	9318	9416	10055	9468	8695	9943	7944	7168	7455	7560	Cnn2	protein_coding
ENSMUSG00000004667	882	921	944	789	1001	848	1015	888	792	627	630	692	Polr2e	protein_coding
ENSMUSG00000004668	NA	NA	NA	NA	NA	NA	NA	NA	NA	NA	NA	NA	Abca13	protein_coding
ENSMUSG00000004677	11928	12553	9088	13293	9676	10030	9607	10049	9826	10325	10298	9566	Myo9b	protein_coding
ENSMUSG00000004698	310	113	653	315	61	22	30	18	9	37	23	78	Hdac9	protein_coding
ENSMUSG00000004707	2308	1925	2227	2045	3676	3726	3673	3907	3831	3546	3831	3895	Ly9	protein_coding
ENSMUSG00000004709	3363	2636	2808	3131	5237	4896	5182	5645	5515	4287	4600	5448	Cd244	protein_coding
ENSMUSG00000004730	NA	NA	NA	NA	NA	NA	NA	NA	NA	NA	NA	NA	Adgre1	protein_coding
ENSMUSG00000004748	NA	NA	NA	NA	NA	NA	NA	NA	NA	NA	NA	NA	Mtfp1	protein_coding
ENSMUSG00000004768	287	211	266	249	254	213	307	226	301	352	339	310	Rab23	protein_coding
ENSMUSG00000004771	1803	1754	1718	1705	1522	1579	1557	1578	1941	1886	1523	1737	Rab11a	protein_coding
ENSMUSG00000004788	988	1108	1271	1068	1059	918	1089	1109	1049	990	1107	1011	Eif2b2	protein_coding
ENSMUSG00000004789	2691	2634	2953	3106	3188	3067	2998	3214	3147	3250	2769	2826	Dlst	protein_coding
ENSMUSG00000004791	NA	NA	NA	NA	NA	NA	NA	NA	NA	NA	NA	NA	Pgf	protein_coding
ENSMUSG00000004798	1853	1862	2432	2202	1655	1785	1617	1775	2108	1950	2155	2213	Ulk2	protein_coding
ENSMUSG00000004814	NA	NA	NA	NA	NA	NA	NA	NA	NA	NA	NA	NA	Ccl24	protein_coding
ENSMUSG00000004815	758	919	980	922	1043	948	1036	952	1193	1226	1236	1070	Dgkq	protein_coding
ENSMUSG00000004821	NA	NA	NA	NA	NA	NA	NA	NA	NA	NA	NA	NA	Tmed11	protein_coding
ENSMUSG00000004837	4155	4841	4599	4174	3940	3853	3257	3096	4174	4305	3845	3783	Grap	protein_coding
ENSMUSG00000004842	42	22	36	12	42	24	72	34	7	9	20	7	Pou1f1	protein_coding
ENSMUSG00000004843	674	756	847	874	666	697	835	798	991	1229	1205	1059	Chmp2b	protein_coding
ENSMUSG00000004846	243	272	218	255	187	161	184	198	185	174	168	191	Plod3	protein_coding
ENSMUSG00000004849	390	382	532	315	309	268	298	271	283	286	295	325	Ap1s1	protein_coding
ENSMUSG00000004864	NA	NA	NA	NA	NA	NA	NA	NA	NA	NA	NA	NA	Mapk13	protein_coding
ENSMUSG00000004865	3824	4181	4623	3749	2536	2761	2767	2513	2949	3286	3759	3414	Srpk1	protein_coding
ENSMUSG00000004872	NA	NA	NA	NA	NA	NA	NA	NA	NA	NA	NA	NA	Pax3	protein_coding
ENSMUSG00000004880	7596	7651	7890	6989	8394	8590	8344	7903	8573	8345	7517	7916	Lbr	protein_coding
ENSMUSG00000004885	42	37	24	85	21	11	38	21	11	14	18	10	Crabp2	protein_coding
ENSMUSG00000004891	NA	NA	NA	NA	NA	NA	NA	NA	NA	NA	NA	NA	Nes	protein_coding
ENSMUSG00000004892	NA	NA	NA	NA	NA	NA	NA	NA	NA	NA	NA	NA	Bcan	protein_coding
ENSMUSG00000004894	NA	NA	NA	NA	NA	NA	NA	NA	NA	NA	NA	NA	Hapln2	protein_coding
ENSMUSG00000004895	1987	1867	1694	1954	2153	1836	2134	1869	2231	2006	1914	1890	Prcc	protein_coding
ENSMUSG00000004896	905	941	883	631	950	936	891	860	873	933	849	922	Rrnad1	protein_coding
ENSMUSG00000004897	2446	2464	2420	2366	2577	2294	2280	2245	1792	1718	1663	1655	Hdgf	protein_coding
ENSMUSG00000004902	1217	1032	992	1565	1489	1515	1569	1504	1116	1067	1289	1126	Slc25a18	protein_coding
ENSMUSG00000004929	281	476	363	370	411	408	310	298	242	253	195	218	Thop1	protein_coding
ENSMUSG00000004931	528	535	411	601	523	535	339	440	353	333	349	345	Apba3	protein_coding
ENSMUSG00000004933	771	641	653	898	662	585	378	463	456	369	271	328	Matk	protein_coding
ENSMUSG00000004934	1213	1176	750	959	1108	965	969	925	804	743	883	767	Pias4	protein_coding
ENSMUSG00000004936	2680	2584	2602	2839	2324	2374	2532	2471	2771	2949	2800	2827	Map2k1	protein_coding
ENSMUSG00000004937	1009	1076	1162	1056	971	886	727	799	799	714	667	682	Sgta	protein_coding
ENSMUSG00000004939	NA	NA	NA	NA	NA	NA	NA	NA	NA	NA	NA	NA	Nmrk2	protein_coding
ENSMUSG00000004945	337	341	605	455	364	385	543	502	448	436	384	393	Tmem242	protein_coding
ENSMUSG00000004947	1734	1738	1960	1480	2513	2552	1753	2242	3141	2897	2020	2285	Dtx2	protein_coding
ENSMUSG00000004948	NA	NA	NA	NA	NA	NA	NA	NA	NA	NA	NA	NA	Zp3	protein_coding
ENSMUSG00000004951	168	165	121	73	97	85	96	84	9	19	8	7	Hspb1	protein_coding
ENSMUSG00000004952	266	422	436	303	447	396	260	337	245	215	179	175	Rasa4	protein_coding
ENSMUSG00000004961	NA	NA	NA	NA	NA	NA	NA	NA	NA	NA	NA	NA	Syt5	protein_coding
ENSMUSG00000004980	13574	14013	11569	10830	11418	10337	10664	9917	8402	9636	10086	9682	Hnrnpa2b1	protein_coding
ENSMUSG00000004988	176	224	278	309	273	237	310	296	188	98	280	264	Fxyd4	protein_coding
ENSMUSG00000004994	423	293	327	334	391	374	332	355	219	188	195	203	Ccdc130	protein_coding
ENSMUSG00000004996	704	715	968	576	689	730	757	610	544	613	656	600	Mri1	protein_coding
ENSMUSG00000005034	6951	6688	5651	8081	6215	6722	6506	7487	8761	8837	10623	9714	Prkacb	protein_coding
ENSMUSG00000005043	1250	1182	1501	1238	1182	1187	1328	1321	1660	1784	2427	1729	Sgsh	protein_coding
ENSMUSG00000005045	182	296	266	364	238	270	210	295	164	161	215	184	Chd5	protein_coding
ENSMUSG00000005054	310	367	411	352	276	318	285	207	171	158	145	155	Cstb	protein_coding
ENSMUSG00000005057	NA	NA	NA	NA	NA	NA	NA	NA	NA	NA	NA	NA	Sh2b2	protein_coding
ENSMUSG00000005069	1206	1065	1210	1128	1624	1561	1481	1572	1751	1479	1426	1501	Pex5	protein_coding
ENSMUSG00000005078	300	326	387	352	318	287	316	327	301	263	286	263	Jkamp	protein_coding
ENSMUSG00000005087	25241	24178	21771	24208	9555	10127	13608	13550	15040	17261	21722	19633	Cd44	protein_coding
ENSMUSG00000005089	NA	NA	NA	NA	NA	NA	NA	NA	NA	NA	NA	NA	Slc1a2	protein_coding
ENSMUSG00000005102	1985	1719	2275	2330	2072	2241	2230	2117	3217	2968	2607	2718	Eif2ak4	protein_coding
ENSMUSG00000005103	12318	12677	11642	12304	13971	13626	12103	13195	11956	11747	12365	11346	Wdr1	protein_coding
ENSMUSG00000005107	676	719	1125	467	843	860	1086	987	1495	1595	2139	1751	Slc2a9	protein_coding
ENSMUSG00000005124	NA	NA	NA	NA	NA	NA	NA	NA	NA	NA	NA	NA	Wisp1	protein_coding
ENSMUSG00000005125	1114	1404	1234	1056	170	162	210	130	30	44	27	33	Ndrg1	protein_coding
ENSMUSG00000005131	119	78	24	30	40	34	62	42	21	35	57	47	4930550C14Rik	protein_coding
ENSMUSG00000005142	1403	1525	1125	1304	1418	1516	1310	1247	1905	1781	1808	1807	Man2b1	protein_coding
ENSMUSG00000005148	NA	NA	NA	NA	NA	NA	NA	NA	NA	NA	NA	NA	Klf5	protein_coding
ENSMUSG00000005150	501	563	605	637	822	794	708	723	848	704	789	754	Wdr83	protein_coding
ENSMUSG00000005161	1001	858	1125	1019	875	819	719	655	720	635	742	702	Prdx2	protein_coding
ENSMUSG00000005198	10678	11412	10988	11145	13317	13289	13006	14398	12364	10575	9739	9899	Polr2a	protein_coding
ENSMUSG00000005202	NA	NA	NA	NA	NA	NA	NA	NA	NA	NA	NA	NA	Shbg	protein_coding
ENSMUSG00000005204	1089	1197	835	1323	1306	1295	1208	1257	1220	1132	1010	1039	Senp3	protein_coding
ENSMUSG00000005220	73	39	24	49	161	154	204	157	98	67	170	86	Corin	protein_coding
ENSMUSG00000005225	46	96	363	170	53	61	115	76	50	159	295	174	Plekha8	protein_coding
ENSMUSG00000005232	NA	NA	NA	NA	NA	NA	NA	NA	NA	NA	NA	NA	G6pc2	protein_coding
ENSMUSG00000005233	84	83	97	109	67	99	77	68	38	49	21	27	Spc25	protein_coding
ENSMUSG00000005237	NA	NA	NA	NA	NA	NA	NA	NA	NA	NA	NA	NA	Dnah2	protein_coding
ENSMUSG00000005251	57	74	48	49	11	36	44	16	13	44	103	64	Ripk4	protein_coding
ENSMUSG00000005262	1391	1486	1283	1383	1276	1371	1175	1363	1256	1143	1068	1213	Ufd1	protein_coding
ENSMUSG00000005267	534	391	242	406	599	519	524	522	705	585	697	630	Zfp287	protein_coding
ENSMUSG00000005268	NA	NA	NA	NA	NA	NA	NA	NA	NA	NA	NA	NA	Prlr	protein_coding
ENSMUSG00000005299	2241	2079	2590	2069	2180	2162	2048	1872	2459	2075	1855	2035	Letm1	protein_coding
ENSMUSG00000005312	7168	7277	6995	7432	5483	6064	6318	6294	3520	5775	3658	3767	Ubqln1	protein_coding
ENSMUSG00000005320	NA	NA	NA	NA	NA	NA	NA	NA	NA	NA	NA	NA	Fgfr4	protein_coding
ENSMUSG00000005338	0	0	0	0	32	36	34	59	81	42	60	120	Cadm3	protein_coding
ENSMUSG00000005339	NA	NA	NA	NA	NA	NA	NA	NA	NA	NA	NA	NA	Fcer1a	protein_coding
ENSMUSG00000005354	1039	978	1162	1135	1047	976	978	983	705	777	719	757	Txn2	protein_coding
ENSMUSG00000005355	NA	NA	NA	NA	NA	NA	NA	NA	NA	NA	NA	NA	Casp14	protein_coding
ENSMUSG00000005357	NA	NA	NA	NA	NA	NA	NA	NA	NA	NA	NA	NA	Slc1a6	protein_coding
ENSMUSG00000005360	NA	NA	NA	NA	NA	NA	NA	NA	NA	NA	NA	NA	Slc1a3	protein_coding
ENSMUSG00000005362	4370	4761	3534	4253	3929	4420	4233	4310	5258	5529	5519	5475	Crbn	protein_coding
ENSMUSG00000005364	NA	NA	NA	NA	NA	NA	NA	NA	NA	NA	NA	NA	Il5ra	protein_coding
ENSMUSG00000005370	781	913	799	904	924	919	888	972	1131	1123	1114	1051	Msh6	protein_coding
ENSMUSG00000005371	6039	5910	6837	5794	5668	6047	5494	5450	5918	6722	6011	5906	Fbxo11	protein_coding
ENSMUSG00000005373	42	35	121	12	35	74	58	31	4	16	9	4	Mlxipl	protein_coding
ENSMUSG00000005374	997	1304	1041	922	1042	1073	950	978	760	940	1228	926	Tbl2	protein_coding
ENSMUSG00000005378	934	950	1295	1171	1077	909	916	966	1159	929	919	965	Wbscr22	protein_coding
ENSMUSG00000005397	NA	NA	NA	NA	NA	NA	NA	NA	NA	NA	NA	NA	Nid1	protein_coding
ENSMUSG00000005410	1336	1482	1283	1347	1828	1705	1957	2039	2332	2051	1656	1778	Mcm5	protein_coding
ENSMUSG00000005413	111	189	169	133	105	92	177	128	109	110	164	96	Hmox1	protein_coding
ENSMUSG00000005417	5625	5098	4550	5788	3002	3014	3116	3319	4236	5152	7696	5341	Mprip	protein_coding
ENSMUSG00000005442	5897	6110	5736	5946	7850	7080	6695	7099	6464	6049	5784	5459	Cic	protein_coding
ENSMUSG00000005447	161	174	194	243	115	147	127	157	116	123	152	148	Pafah1b3	protein_coding
ENSMUSG00000005465	2211	2442	1912	2014	2247	2373	2241	2030	2648	3100	3506	3175	Il27ra	protein_coding
ENSMUSG00000005469	1263	1126	1367	1359	1111	1099	947	1010	1160	961	942	1075	Prkaca	protein_coding
ENSMUSG00000005470	345	300	532	315	475	503	353	420	384	356	214	291	Asf1b	protein_coding
ENSMUSG00000005474	NA	NA	NA	NA	NA	NA	NA	NA	NA	NA	NA	NA	Myl10	protein_coding
ENSMUSG00000005481	8886	9231	10335	8658	10907	10880	10355	11037	11198	9557	10016	10202	Ddx39	protein_coding
ENSMUSG00000005483	24131	23105	20863	24080	14984	14336	15166	16198	3238	4872	2751	3027	Dnajb1	protein_coding
ENSMUSG00000005493	121	111	0	109	90	111	44	60	36	31	23	38	Msh4	protein_coding
ENSMUSG00000005501	877	767	1004	655	747	708	620	732	1215	1078	1816	1538	Usp40	protein_coding
ENSMUSG00000005503	NA	NA	NA	NA	NA	NA	NA	NA	NA	NA	NA	NA	Evx1	protein_coding
ENSMUSG00000005505	182	180	133	115	119	103	136	125	120	101	139	109	Kbtbd4	protein_coding
ENSMUSG00000005506	817	797	787	764	684	716	667	573	694	751	750	773	Celf1	protein_coding
ENSMUSG00000005510	371	411	496	328	362	307	359	298	296	289	313	342	Ndufs3	protein_coding
ENSMUSG00000005514	2176	2036	1791	2566	1936	2103	2041	1789	1690	1715	1820	1696	Por	protein_coding
ENSMUSG00000005533	660	687	666	1044	1000	935	1241	1399	946	1250	660	1353	Igf1r	protein_coding
ENSMUSG00000005534	1267	1588	1985	1668	984	1023	1520	1173	1731	2793	3659	2515	Insr	protein_coding
ENSMUSG00000005540	113	130	24	97	83	81	86	82	42	29	37	74	Fcer2a	protein_coding
ENSMUSG00000005547	NA	NA	NA	NA	NA	NA	NA	NA	NA	NA	NA	NA	Cyp2a5	protein_coding
ENSMUSG00000005553	NA	NA	NA	NA	NA	NA	NA	NA	NA	NA	NA	NA	Atp4a	protein_coding
ENSMUSG00000005566	3382	3755	3280	3646	4210	4309	3904	3983	3766	3626	3523	3459	Trim28	protein_coding
ENSMUSG00000005575	976	980	690	910	1060	782	881	880	814	700	661	718	Ube2m	protein_coding
ENSMUSG00000005580	69	63	24	85	53	21	18	21	51	82	120	102	Adcy9	protein_coding
ENSMUSG00000005583	165	100	0	170	73	3	3	19	2	6	1	142	Mef2c	protein_coding
ENSMUSG00000005609	1902	1886	1452	1941	2302	2206	2271	2358	2013	1744	1538	1523	Ctr9	protein_coding
ENSMUSG00000005610	17905	18602	15490	17036	19248	19586	17491	19033	17992	17397	17458	17716	Eif4g2	protein_coding
ENSMUSG00000005611	117	126	242	182	101	77	106	125	195	288	463	329	Mrvi1	protein_coding
ENSMUSG00000005615	1449	1271	932	1456	1808	1822	1681	1929	1828	1655	1123	1409	Pcyt1a	protein_coding
ENSMUSG00000005621	4228	4535	3824	4350	4288	4281	3826	4253	4331	4509	4603	4168	Zfp592	protein_coding
ENSMUSG00000005625	2084	1962	2348	2148	2398	2273	2047	1974	2179	1794	1626	1668	Psmd4	protein_coding
ENSMUSG00000005628	31	30	24	73	33	28	47	31	17	16	22	21	Tmod4	protein_coding
ENSMUSG00000005640	48	48	24	12	64	55	30	45	26	24	8	11	Insrr	protein_coding
ENSMUSG00000005649	NA	NA	NA	NA	NA	NA	NA	NA	NA	NA	NA	NA	Cabp5	protein_coding
ENSMUSG00000005656	1282	1349	1246	1201	1221	1216	1372	1348	2089	1941	2157	2113	Snx6	protein_coding
ENSMUSG00000005667	754	721	799	801	618	621	506	487	437	528	486	477	Mthfd2	protein_coding
ENSMUSG00000005672	NA	NA	NA	NA	NA	NA	NA	NA	NA	NA	NA	NA	Kit	protein_coding
ENSMUSG00000005674	322	291	290	485	313	327	254	311	316	267	330	308	Tomm40l	protein_coding
ENSMUSG00000005677	189	178	230	358	220	246	190	236	228	198	230	220	Nr1i3	protein_coding
ENSMUSG00000005681	NA	NA	NA	NA	NA	NA	NA	NA	NA	NA	NA	NA	Apoa2	protein_coding
ENSMUSG00000005682	639	587	448	740	462	450	378	376	497	552	559	548	Pan2	protein_coding
ENSMUSG00000005683	2703	2529	2638	2512	3178	3317	2750	2936	2746	2628	2488	2490	Cs	protein_coding
ENSMUSG00000005686	92	113	290	61	142	116	152	130	255	173	245	266	Ampd3	protein_coding
ENSMUSG00000005687	1110	1069	1597	1116	971	1055	1185	1283	1139	1185	1282	1226	Bcas2	protein_coding
ENSMUSG00000005696	641	537	944	667	686	786	953	880	679	752	720	793	Sh2d1a	protein_coding
ENSMUSG00000005698	4643	4363	3509	4386	4157	4165	3934	4223	4164	4000	4048	3951	Ctcf	protein_coding
ENSMUSG00000005699	182	176	278	121	179	146	151	160	107	82	92	129	Pard6a	protein_coding
ENSMUSG00000005705	1837	1843	1973	1778	1955	1940	1836	1743	2059	1966	1804	1836	Agrp	protein_coding
ENSMUSG00000005716	NA	NA	NA	NA	NA	NA	NA	NA	NA	NA	NA	NA	Pvalb	protein_coding
ENSMUSG00000005718	337	261	303	255	391	361	283	308	390	317	322	309	Tfap4	protein_coding
ENSMUSG00000005732	662	739	896	740	439	375	491	326	351	329	342	386	Ranbp1	protein_coding
ENSMUSG00000005763	10871	11662	11896	10314	12516	12544	15369	16269	17758	20043	20716	19395	Cd247	protein_coding
ENSMUSG00000005774	406	469	508	595	559	551	497	543	622	632	775	682	Rfx5	protein_coding
ENSMUSG00000005779	1234	1354	1234	1486	1412	1280	1397	1361	1674	1664	1874	1881	Psmb4	protein_coding
ENSMUSG00000005800	NA	NA	NA	NA	NA	NA	NA	NA	NA	NA	NA	NA	Mmp8	protein_coding
ENSMUSG00000005802	NA	NA	NA	NA	NA	NA	NA	NA	NA	NA	NA	NA	Slc30a4	protein_coding
ENSMUSG00000005803	NA	NA	NA	NA	NA	NA	NA	NA	NA	NA	NA	NA	Sqor	protein_coding
ENSMUSG00000005804	478	435	436	400	372	458	379	490	401	410	438	465	Bloc1s6	protein_coding
ENSMUSG00000005813	1851	1510	1355	1420	1245	1288	1158	1290	1441	1587	1405	1365	Metap1	protein_coding
ENSMUSG00000005823	710	734	1210	813	795	677	629	698	596	568	596	594	Gpr108	protein_coding
ENSMUSG00000005824	1458	1067	944	1207	923	898	1235	1145	971	1214	1576	1255	Tnfsf14	protein_coding
ENSMUSG00000005836	NA	NA	NA	NA	NA	NA	NA	NA	NA	NA	NA	NA	Gata6	protein_coding
ENSMUSG00000005846	1625	1823	1367	1802	2083	1934	2098	1977	2187	2400	2375	2355	Rsl1d1	protein_coding
ENSMUSG00000005864	NA	NA	NA	NA	NA	NA	NA	NA	NA	NA	NA	NA	Cnga2	protein_coding
ENSMUSG00000005871	3939	3800	3630	3586	3601	3898	4123	3898	5865	6288	6280	6094	Apc	protein_coding
ENSMUSG00000005873	1550	1295	896	1687	2263	2407	1926	2168	1675	1224	1012	1379	Reep5	protein_coding
ENSMUSG00000005881	697	632	641	504	682	586	667	597	803	657	782	741	Ergic3	protein_coding
ENSMUSG00000005882	1548	1430	1960	1923	1205	1284	1484	1501	1730	1964	2285	2130	Uqcc1	protein_coding
ENSMUSG00000005883	54	41	12	24	49	68	94	51	135	115	156	115	Spo11	protein_coding
ENSMUSG00000005886	22033	21364	18794	23012	19171	19919	22237	21799	24462	28075	29393	26984	Ncoa2	protein_coding
ENSMUSG00000005891	NA	NA	NA	NA	NA	NA	NA	NA	NA	NA	NA	NA	Prl4a1	protein_coding
ENSMUSG00000005892	NA	NA	NA	NA	NA	NA	NA	NA	NA	NA	NA	NA	Trh	protein_coding
ENSMUSG00000005893	6473	6725	6450	6941	7440	7605	7549	7510	10007	10742	10365	10176	Nr2c2	protein_coding
ENSMUSG00000005897	306	178	218	140	153	130	205	157	219	317	425	375	Nr2c1	protein_coding
ENSMUSG00000005899	639	580	581	485	625	580	658	577	954	885	740	780	Smpd4	protein_coding
ENSMUSG00000005907	465	443	375	582	526	450	512	581	376	418	461	416	Pex1	protein_coding
ENSMUSG00000005917	NA	NA	NA	NA	NA	NA	NA	NA	NA	NA	NA	NA	Otx1	protein_coding
ENSMUSG00000005936	1305	1299	1234	1353	1657	1552	1358	1575	2071	1837	1535	1686	Kctd20	protein_coding
ENSMUSG00000005947	9524	8739	4586	5303	746	795	778	750	717	830	431	578	Itgae	protein_coding
ENSMUSG00000005949	555	580	678	619	682	737	773	761	359	324	300	328	Ctns	protein_coding
ENSMUSG00000005950	111	150	48	103	58	38	94	45	35	35	22	30	P2rx5	protein_coding
ENSMUSG00000005951	228	233	278	370	196	246	272	248	153	191	193	155	Shpk	protein_coding
ENSMUSG00000005952	NA	NA	NA	NA	NA	NA	NA	NA	NA	NA	NA	NA	Trpv1	protein_coding
ENSMUSG00000005958	NA	NA	NA	NA	NA	NA	NA	NA	NA	NA	NA	NA	Ephb3	protein_coding
ENSMUSG00000005968	457	428	266	625	269	337	254	268	326	438	286	275	Tuft1	protein_coding
ENSMUSG00000005973	792	767	847	473	698	592	813	758	843	914	1155	1019	Rcn1	protein_coding
ENSMUSG00000005980	96	98	73	146	150	119	114	112	168	150	148	173	Dnase1	protein_coding
ENSMUSG00000005981	1673	1801	1416	1577	1780	1646	1878	1675	1768	1881	2085	2153	Trap1	protein_coding
ENSMUSG00000005982	1696	1851	1513	1711	2503	2643	2444	2544	2690	2465	2400	2340	Naa60	protein_coding
ENSMUSG00000005983	1064	1019	992	977	1462	1549	1397	1568	1538	1464	1568	1507	1700037C18Rik	protein_coding
ENSMUSG00000005986	253	219	169	152	153	117	173	98	99	80	91	106	Ankrd13d	protein_coding
ENSMUSG00000005994	NA	NA	NA	NA	NA	NA	NA	NA	NA	NA	NA	NA	Tyrp1	protein_coding
ENSMUSG00000006005	5369	5860	4744	4653	5558	5370	5427	5610	5217	5040	4815	5039	Tpr	protein_coding
ENSMUSG00000006007	NA	NA	NA	NA	NA	NA	NA	NA	NA	NA	NA	NA	Pdc	protein_coding
ENSMUSG00000006010	521	567	629	467	675	712	660	804	723	641	576	657	BC003331	protein_coding
ENSMUSG00000006014	109	111	0	115	162	104	131	146	86	85	125	112	Prg4	protein_coding
ENSMUSG00000006019	735	639	641	764	901	800	876	887	785	715	826	742	Dhx34	protein_coding
ENSMUSG00000006021	856	658	545	849	613	549	680	524	318	333	292	317	Kptn	protein_coding
ENSMUSG00000006024	8228	9020	7164	8573	9087	8764	8322	7976	8889	9043	8556	7675	Napa	protein_coding
ENSMUSG00000006050	1571	1673	1573	1450	1741	1641	1803	1589	1144	1151	1277	1231	Sra1	protein_coding
ENSMUSG00000006056	NA	NA	NA	NA	NA	NA	NA	NA	NA	NA	NA	NA	Calcoco2	protein_coding
ENSMUSG00000006057	750	826	799	837	918	867	906	706	651	610	630	691	Atp5g1	protein_coding
ENSMUSG00000006058	968	863	896	862	917	846	859	879	844	729	643	725	Snf8	protein_coding
ENSMUSG00000006095	517	571	750	540	532	438	485	536	448	377	376	395	Tbcb	protein_coding
ENSMUSG00000006127	1485	1656	1610	1438	1750	1777	1672	1651	2361	2109	1972	1876	Inpp5k	protein_coding
ENSMUSG00000006134	3774	3466	2154	3634	4634	4712	4083	4618	4960	4705	3947	4093	Crkl	protein_coding
ENSMUSG00000006143	NA	NA	NA	NA	NA	NA	NA	NA	NA	NA	NA	NA	Upk3bl	protein_coding
ENSMUSG00000006154	616	300	617	1068	510	300	748	900	419	169	452	787	Eps8l1	protein_coding
ENSMUSG00000006169	11694	13159	11569	12031	11077	12472	12837	12524	12690	14233	13193	12325	Clint1	protein_coding
ENSMUSG00000006179	50	52	97	36	37	42	18	23	26	20	1	15	Prss16	protein_coding
ENSMUSG00000006191	7637	7599	6583	8767	5751	6302	8051	7236	8962	11520	13407	11866	Cdkal1	protein_coding
ENSMUSG00000006200	NA	NA	NA	NA	NA	NA	NA	NA	NA	NA	NA	NA	Rhox6	protein_coding
ENSMUSG00000006204	NA	NA	NA	NA	NA	NA	NA	NA	NA	NA	NA	NA	5430419D17Rik	protein_coding
ENSMUSG00000006205	NA	NA	NA	NA	NA	NA	NA	NA	NA	NA	NA	NA	Htra1	protein_coding
ENSMUSG00000006215	1162	1191	1150	868	1301	1310	1158	1046	1478	1322	1105	1102	Zbtb17	protein_coding
ENSMUSG00000006216	NA	NA	NA	NA	NA	NA	NA	NA	NA	NA	NA	NA	Clcnkb	protein_coding
ENSMUSG00000006218	NA	NA	NA	NA	NA	NA	NA	NA	NA	NA	NA	NA	Fam131c	protein_coding
ENSMUSG00000006219	NA	NA	NA	NA	NA	NA	NA	NA	NA	NA	NA	NA	Fblim1	protein_coding
ENSMUSG00000006221	NA	NA	NA	NA	NA	NA	NA	NA	NA	NA	NA	NA	Hspb7	protein_coding
ENSMUSG00000006235	NA	NA	NA	NA	NA	NA	NA	NA	NA	NA	NA	NA	Epor	protein_coding
ENSMUSG00000006241	NA	NA	NA	NA	NA	NA	NA	NA	NA	NA	NA	NA	Ccdc159	protein_coding
ENSMUSG00000006262	1705	1395	2106	1565	2132	2297	2343	2287	2559	2586	2087	2108	Mob1b	protein_coding
ENSMUSG00000006269	42	9	121	85	45	42	47	55	11	24	31	19	Atp6v1b1	protein_coding
ENSMUSG00000006270	NA	NA	NA	NA	NA	NA	NA	NA	NA	NA	NA	NA	Vax1	protein_coding
ENSMUSG00000006273	1960	1982	1960	2045	1698	1831	1782	1704	2438	2436	1918	2145	Atp6v1b2	protein_coding
ENSMUSG00000006276	3644	3218	3836	3658	3818	4079	3707	3671	5405	5097	5232	5139	Eps15l1	protein_coding
ENSMUSG00000006281	1269	1365	1138	1541	869	842	695	818	819	906	1186	1034	Tep1	protein_coding
ENSMUSG00000006288	1047	1139	1355	1529	1245	1096	1203	1252	1478	1416	1187	1356	Ttc5	protein_coding
ENSMUSG00000006289	653	602	484	552	550	590	629	663	499	598	640	597	Osgep	protein_coding
ENSMUSG00000006299	2178	2208	2081	2196	2429	2248	2328	2211	1876	1935	1946	1924	Aamp	protein_coding
ENSMUSG00000006301	482	682	738	825	574	489	686	695	555	564	543	546	Tmbim1	protein_coding
ENSMUSG00000006304	14073	16025	14231	15629	11881	12032	11743	12750	11332	11795	10417	10804	Arpc2	protein_coding
ENSMUSG00000006307	4593	4850	3606	3640	4095	3739	3206	3321	3190	3012	2729	2976	Kmt2b	protein_coding
ENSMUSG00000006310	65	124	48	49	95	78	56	61	47	26	20	22	Zbtb32	protein_coding
ENSMUSG00000006311	NA	NA	NA	NA	NA	NA	NA	NA	NA	NA	NA	NA	Etv2	protein_coding
ENSMUSG00000006313	54	56	121	133	59	63	96	89	22	37	34	41	Upk1a	protein_coding
ENSMUSG00000006315	295	304	109	255	316	278	252	284	227	212	205	221	Tmem147	protein_coding
ENSMUSG00000006333	12045	13698	18818	13202	10676	10225	12622	9053	7412	9632	9586	9115	Rps9	protein_coding
ENSMUSG00000006335	325	395	266	279	465	450	398	373	435	409	260	293	Tfpt	protein_coding
ENSMUSG00000006342	122	178	121	97	95	174	84	181	140	209	282	205	Susd2	protein_coding
ENSMUSG00000006344	31	22	48	24	96	113	100	112	77	88	122	102	Ggt5	protein_coding
ENSMUSG00000006345	8	35	0	24	61	54	131	45	44	70	53	70	Ggt1	protein_coding
ENSMUSG00000006356	389	426	387	388	305	231	308	284	219	140	169	148	Crip2	protein_coding
ENSMUSG00000006360	3993	3753	5107	3112	3402	2946	3264	2720	2795	2050	2065	2405	Crip1	protein_coding
ENSMUSG00000006362	195	193	218	182	137	169	89	109	75	70	45	88	Cbfa2t3	protein_coding
ENSMUSG00000006369	NA	NA	NA	NA	NA	NA	NA	NA	NA	NA	NA	NA	Fbln1	protein_coding
ENSMUSG00000006373	1087	1247	1210	1080	1004	1065	1036	1155	965	972	1052	1044	Pgrmc1	protein_coding
ENSMUSG00000006378	111	102	48	61	83	62	83	44	36	39	41	36	Gcat	protein_coding
ENSMUSG00000006386	NA	NA	NA	NA	NA	NA	NA	NA	NA	NA	NA	NA	Tek	protein_coding
ENSMUSG00000006389	NA	NA	NA	NA	NA	NA	NA	NA	NA	NA	NA	NA	Mpl	protein_coding
ENSMUSG00000006390	521	515	653	346	450	377	353	363	398	357	414	440	Elovl1	protein_coding
ENSMUSG00000006392	329	365	653	437	374	317	378	296	386	340	389	422	Med8	protein_coding
ENSMUSG00000006395	101	91	97	73	125	116	143	112	100	85	96	101	Hyi	polymorphic_pseudogene
ENSMUSG00000006398	478	508	436	497	384	490	328	321	178	198	142	129	Cdc20	protein_coding
ENSMUSG00000006403	NA	NA	NA	NA	NA	NA	NA	NA	NA	NA	NA	NA	Adamts4	protein_coding
ENSMUSG00000006411	84	115	182	121	106	76	81	91	20	34	30	25	Nectin4	protein_coding
ENSMUSG00000006412	1330	1291	1501	1153	1253	1063	1418	1267	1660	1559	1630	1589	Pfdn2	protein_coding
ENSMUSG00000006418	2909	3049	2747	2688	3387	3246	2733	3006	3205	3008	3170	3154	Rnf114	protein_coding
ENSMUSG00000006423	2088	2023	1670	2166	1962	2448	2137	2193	2189	2213	2028	2111	C330007P06Rik	protein_coding
ENSMUSG00000006435	8	24	97	0	16	11	62	21	22	72	160	110	Neurl1a	protein_coding
ENSMUSG00000006442	249	261	387	267	213	216	280	212	176	188	188	213	Srm	protein_coding
ENSMUSG00000006445	NA	NA	NA	NA	NA	NA	NA	NA	NA	NA	NA	NA	Epha2	protein_coding
ENSMUSG00000006456	2486	3081	1803	2627	3056	3113	3140	2960	3234	3402	3505	3352	Rbm14	protein_coding
ENSMUSG00000006457	21	35	0	12	42	44	38	30	16	31	15	17	Actn3	protein_coding
ENSMUSG00000006462	624	793	787	558	565	477	407	361	140	148	210	160	A530013C23Rik	lincRNA
ENSMUSG00000006463	191	161	97	218	221	216	224	200	149	144	159	141	Zdhhc24	protein_coding
ENSMUSG00000006464	36	37	0	97	38	36	40	40	23	14	50	36	Bbs1	protein_coding
ENSMUSG00000006469	NA	NA	NA	NA	NA	NA	NA	NA	NA	NA	NA	NA	Slc34a3	protein_coding
ENSMUSG00000006471	1060	1130	1428	1389	1094	1023	1105	1153	1215	1208	1037	1114	Ndor1	protein_coding
ENSMUSG00000006476	459	526	339	461	556	495	310	415	393	265	206	267	Nsmf	protein_coding
ENSMUSG00000006488	NA	NA	NA	NA	NA	NA	NA	NA	NA	NA	NA	NA	Prl7a1	protein_coding
ENSMUSG00000006490	NA	NA	NA	NA	NA	NA	NA	NA	NA	NA	NA	NA	Prl8a9	protein_coding
ENSMUSG00000006494	400	411	750	704	398	455	673	410	581	1046	1516	1137	Pdk1	protein_coding
ENSMUSG00000006498	7533	7325	6244	6989	8112	7693	6793	6719	7281	6967	8096	7559	Ptbp1	protein_coding
ENSMUSG00000006517	258	272	145	109	393	422	326	299	186	181	221	211	Mvd	protein_coding
ENSMUSG00000006519	2662	2614	3449	2312	3753	3087	2793	2764	2459	2198	2446	2433	Cyba	protein_coding
ENSMUSG00000006522	NA	NA	NA	NA	NA	NA	NA	NA	NA	NA	NA	NA	Itih3	protein_coding
ENSMUSG00000006526	1125	1123	436	1019	1392	1619	1222	1316	1777	1888	2196	1862	Tmem110	protein_coding
ENSMUSG00000006527	1575	1495	1259	1432	1676	2088	1837	2099	2318	2785	2961	2819	Sfmbt1	protein_coding
ENSMUSG00000006529	NA	NA	NA	NA	NA	NA	NA	NA	NA	NA	NA	NA	Itih1	protein_coding
ENSMUSG00000006538	NA	NA	NA	NA	NA	NA	NA	NA	NA	NA	NA	NA	Ihh	protein_coding
ENSMUSG00000006542	NA	NA	NA	NA	NA	NA	NA	NA	NA	NA	NA	NA	Prkag3	protein_coding
ENSMUSG00000006546	NA	NA	NA	NA	NA	NA	NA	NA	NA	NA	NA	NA	Cryba2	protein_coding
ENSMUSG00000006567	23	35	73	24	53	51	30	26	2	15	16	18	Atp7b	protein_coding
ENSMUSG00000006570	NA	NA	NA	NA	NA	NA	NA	NA	NA	NA	NA	NA	Defb2	protein_coding
ENSMUSG00000006574	NA	NA	NA	NA	NA	NA	NA	NA	NA	NA	NA	NA	Slc4a1	protein_coding
ENSMUSG00000006575	36	22	48	12	46	38	68	43	40	35	15	34	Rundc3a	protein_coding
ENSMUSG00000006576	NA	NA	NA	NA	NA	NA	NA	NA	NA	NA	NA	NA	Slc4a3	protein_coding
ENSMUSG00000006585	812	1013	1041	1025	1513	1472	1363	1315	1281	1071	1026	1071	Cdt1	protein_coding
ENSMUSG00000006586	NA	NA	NA	NA	NA	NA	NA	NA	NA	NA	NA	NA	Runx1t1	protein_coding
ENSMUSG00000006587	304	419	411	328	311	397	328	290	231	310	332	296	Snai3	protein_coding
ENSMUSG00000006589	486	554	460	510	664	693	490	595	492	511	505	546	Aprt	protein_coding
ENSMUSG00000006599	2371	2551	1718	2481	2643	2659	2590	2561	2508	2454	1989	2103	Gtf2h1	protein_coding
ENSMUSG00000006611	NA	NA	NA	NA	NA	NA	NA	NA	NA	NA	NA	NA	Hfe	protein_coding
ENSMUSG00000006638	383	372	653	309	430	402	511	435	443	344	389	446	Abhd1	processed_transcript
ENSMUSG00000006641	398	461	411	504	493	544	394	479	403	346	391	387	Slc5a6	protein_coding
ENSMUSG00000006642	NA	NA	NA	NA	NA	NA	NA	NA	NA	NA	NA	NA	Tcf23	protein_coding
ENSMUSG00000006649	63	89	653	182	27	34	50	36	26	19	26	25	Nphs1	protein_coding
ENSMUSG00000006651	605	443	290	667	487	494	354	558	370	314	327	362	Aplp1	protein_coding
ENSMUSG00000006673	5099	4702	4248	4835	5062	5484	4610	5138	5536	5338	4908	4908	Qrich1	protein_coding
ENSMUSG00000006675	216	269	218	400	235	176	258	202	195	192	214	182	P4htm	protein_coding
ENSMUSG00000006676	3975	4481	4381	3440	3956	3835	3810	3649	3806	3686	3454	3430	Usp19	protein_coding
ENSMUSG00000006678	1579	1693	992	1541	1441	1431	1229	1415	1713	2098	1922	1908	Pola1	protein_coding
ENSMUSG00000006699	14948	14313	13844	15046	15494	15254	15049	16237	15638	14659	13619	15114	Cdc42	protein_coding
ENSMUSG00000006705	3367	3040	2251	3118	2532	2629	2500	2846	1935	1926	1751	1844	Pknox1	protein_coding
ENSMUSG00000006711	105	93	48	73	80	117	63	40	24	33	30	17	D130043K22Rik	protein_coding
ENSMUSG00000006715	452	417	750	449	476	552	533	534	489	454	564	455	Gmnn	protein_coding
ENSMUSG00000006717	827	706	666	801	489	502	608	680	413	463	511	491	Acot13	protein_coding
ENSMUSG00000006720	NA	NA	NA	NA	NA	NA	NA	NA	NA	NA	NA	NA	Zfp184	protein_coding
ENSMUSG00000006724	NA	NA	NA	NA	NA	NA	NA	NA	NA	NA	NA	NA	Cyp27b1	protein_coding
ENSMUSG00000006728	1168	1084	1283	1159	910	815	907	817	1082	977	1377	1316	Cdk4	protein_coding
ENSMUSG00000006731	7568	7723	8713	7705	7791	7125	7477	6977	10625	9982	12839	11108	B4galnt1	protein_coding
ENSMUSG00000006732	73	74	194	73	74	49	78	73	81	113	91	106	Mettl1	protein_coding
ENSMUSG00000006736	612	641	702	625	271	271	339	299	281	323	491	412	Tspan31	protein_coding
ENSMUSG00000006740	6008	5782	5337	5970	5897	5924	5429	5933	7007	6731	6695	6673	Kif5b	protein_coding
ENSMUSG00000006763	521	461	315	570	555	470	513	512	618	524	503	569	Saal1	protein_coding
ENSMUSG00000006764	50	43	0	36	47	48	58	25	7	7	5	4	Tph2	protein_coding
ENSMUSG00000006777	NA	NA	NA	NA	NA	NA	NA	NA	NA	NA	NA	NA	Krt23	protein_coding
ENSMUSG00000006782	2302	2562	2541	2154	2196	2175	2542	2129	2410	2731	3263	2741	Cnp	protein_coding
ENSMUSG00000006784	NA	NA	NA	NA	NA	NA	NA	NA	NA	NA	NA	NA	Ttc25	protein_coding
ENSMUSG00000006800	2748	1769	2348	2312	2384	1983	2523	2887	2828	2356	3647	3614	Sulf2	protein_coding
ENSMUSG00000006818	1619	1669	1646	1571	1412	1476	1577	1587	1196	1278	1350	1316	Sod2	protein_coding
ENSMUSG00000006850	503	393	399	595	555	510	431	458	436	377	392	441	Tmco6	protein_coding
ENSMUSG00000006906	398	400	194	406	327	314	415	370	438	514	535	559	Stambp	protein_coding
ENSMUSG00000006920	2389	2314	2541	1923	2031	1976	2019	2063	2095	2091	2582	2383	Ezh1	protein_coding
ENSMUSG00000006930	38	70	24	49	33	44	47	31	3	5	4	4	Hap1	protein_coding
ENSMUSG00000006931	NA	NA	NA	NA	NA	NA	NA	NA	NA	NA	NA	NA	P3h4	protein_coding
ENSMUSG00000006932	6661	6632	5518	5921	5799	5943	5244	5770	6215	6507	5716	6015	Ctnnb1	protein_coding
ENSMUSG00000006941	366	476	460	449	410	372	511	439	466	427	478	424	Eif1b	protein_coding
ENSMUSG00000006948	NA	NA	NA	NA	NA	NA	NA	NA	NA	NA	NA	NA	Klk4	protein_coding
ENSMUSG00000006958	NA	NA	NA	NA	NA	NA	NA	NA	NA	NA	NA	NA	Chrd	protein_coding
ENSMUSG00000006998	2819	2864	2372	2718	2829	2424	2485	2595	2393	2345	2336	2331	Psmd2	protein_coding
ENSMUSG00000007021	77	85	73	36	65	55	15	33	16	13	2	8	Syngr3	protein_coding
ENSMUSG00000007029	3527	3459	4030	4035	2276	2248	2395	2059	2478	3255	4238	3364	Vars	protein_coding
ENSMUSG00000007030	NA	NA	NA	NA	NA	NA	NA	NA	NA	NA	NA	NA	Vwa7	protein_coding
ENSMUSG00000007033	73	63	290	67	77	71	80	87	11	9	7	17	Hspa1l	protein_coding
ENSMUSG00000007034	107	124	73	18	25	32	19	20	1	1	2	6	Slc44a4	protein_coding
ENSMUSG00000007035	67	65	133	61	94	74	41	64	30	22	13	25	Msh5	protein_coding
ENSMUSG00000007036	1395	1339	1004	1408	1103	1155	962	904	933	846	886	888	Abhd16a	protein_coding
ENSMUSG00000007038	783	841	702	716	820	905	810	631	565	572	664	565	Neu1	protein_coding
ENSMUSG00000007039	50	54	97	55	52	38	66	45	7	7	9	11	Ddah2	protein_coding
ENSMUSG00000007041	3453	3316	3546	3209	2955	2703	2550	2791	2372	2094	2243	2267	Clic1	protein_coding
ENSMUSG00000007050	163	213	266	237	260	263	211	266	164	184	151	168	Lsm2	protein_coding
ENSMUSG00000007080	545	432	242	540	518	480	593	460	544	467	387	354	Pole	protein_coding
ENSMUSG00000007097	NA	NA	NA	NA	NA	NA	NA	NA	NA	NA	NA	NA	Atp1a2	protein_coding
ENSMUSG00000007107	NA	NA	NA	NA	NA	NA	NA	NA	NA	NA	NA	NA	Atp1a4	protein_coding
ENSMUSG00000007122	2	26	0	0	33	37	24	30	54	32	99	55	Casq1	protein_coding
ENSMUSG00000007207	662	617	690	740	856	933	803	848	607	627	413	497	Stx1a	protein_coding
ENSMUSG00000007209	NA	NA	NA	NA	NA	NA	NA	NA	NA	NA	NA	NA	Ceacam9	protein_coding
ENSMUSG00000007216	444	398	436	315	469	503	431	439	374	340	347	304	Zfp775	protein_coding
ENSMUSG00000007279	NA	NA	NA	NA	NA	NA	NA	NA	NA	NA	NA	NA	Scube2	protein_coding
ENSMUSG00000007338	551	426	387	467	504	538	367	451	480	343	375	390	Mrpl49	protein_coding
ENSMUSG00000007379	40	43	0	12	46	46	75	36	67	57	19	48	Dennd2c	protein_coding
ENSMUSG00000007411	4706	4129	4526	4077	3696	4429	4014	4204	5385	5560	5872	5791	Mark3	protein_coding
ENSMUSG00000007415	720	700	605	916	694	689	741	722	716	632	572	715	Gatad1	protein_coding
ENSMUSG00000007440	NA	NA	NA	NA	NA	NA	NA	NA	NA	NA	NA	NA	Pcdha11	protein_coding
ENSMUSG00000007457	NA	NA	NA	NA	NA	NA	NA	NA	NA	NA	NA	NA	2310003L06Rik	protein_coding
ENSMUSG00000007458	3792	3496	3776	3331	4204	4224	4136	4218	3651	3266	3370	3560	M6pr	protein_coding
ENSMUSG00000007476	1684	1801	1827	1565	2633	2652	2215	2229	2447	2365	1611	1876	Lrrc8a	protein_coding
ENSMUSG00000007480	NA	NA	NA	NA	NA	NA	NA	NA	NA	NA	NA	NA	Mc5r	protein_coding
ENSMUSG00000007564	5964	6149	8048	6753	6143	6194	5508	6389	6912	6866	7194	6742	Ppp2r1a	protein_coding
ENSMUSG00000007570	348	476	266	449	393	429	440	423	339	308	333	287	Fance	protein_coding
ENSMUSG00000007589	1585	1654	1755	1426	1767	1710	1315	1387	1601	1371	1281	1355	Tinf2	protein_coding
ENSMUSG00000007591	NA	NA	NA	NA	NA	NA	NA	NA	NA	NA	NA	NA	Tssk4	protein_coding
ENSMUSG00000007594	NA	NA	NA	NA	NA	NA	NA	NA	NA	NA	NA	NA	Hapln4	protein_coding
ENSMUSG00000007603	532	521	436	497	541	484	401	465	553	473	422	441	Dus3l	protein_coding
ENSMUSG00000007610	402	343	508	473	413	389	336	342	353	313	365	359	Gtpbp3	protein_coding
ENSMUSG00000007613	2385	2138	1404	2087	2157	2258	2001	2275	2326	2472	2976	2562	Tgfbr1	protein_coding
ENSMUSG00000007617	2856	2468	1815	2415	2935	2938	2517	2372	2302	2615	2214	2379	Homer1	protein_coding
ENSMUSG00000007646	149	206	97	61	291	240	204	218	71	83	52	71	Rad51c	protein_coding
ENSMUSG00000007653	NA	NA	NA	NA	NA	NA	NA	NA	NA	NA	NA	NA	Gabrb2	protein_coding
ENSMUSG00000007655	NA	NA	NA	NA	NA	NA	NA	NA	NA	NA	NA	NA	Cav1	protein_coding
ENSMUSG00000007656	1994	1973	2372	2099	1770	1891	1932	2091	2067	2177	1951	1768	Arpp19	protein_coding
ENSMUSG00000007659	2505	3168	2275	2645	2343	2363	2851	2725	1882	1997	2345	2080	Bcl2l1	protein_coding
ENSMUSG00000007670	4134	4331	5252	4356	4153	3936	4340	4092	4303	4143	4220	4058	Khsrp	protein_coding
ENSMUSG00000007682	NA	NA	NA	NA	NA	NA	NA	NA	NA	NA	NA	NA	Dio2	protein_coding
ENSMUSG00000007721	808	721	653	692	803	622	645	517	571	448	438	464	Ccdc124	protein_coding
ENSMUSG00000007739	3104	3038	2578	3118	2614	2732	2809	2476	2527	2844	2585	2634	Cct4	protein_coding
ENSMUSG00000007777	65	72	73	49	93	76	75	58	48	52	54	44	0610009B22Rik	protein_coding
ENSMUSG00000007783	19	39	48	109	28	22	55	27	5	5	8	12	Cpt1c	protein_coding
ENSMUSG00000007805	NA	NA	NA	NA	NA	NA	NA	NA	NA	NA	NA	NA	Twist2	protein_coding
ENSMUSG00000007812	2984	3329	3086	3798	3848	4460	3758	4092	4304	4285	3791	3892	Zfp655	protein_coding
ENSMUSG00000007815	8113	7872	8834	8603	9301	8842	9255	8943	7315	6930	5777	6647	Rhoa	protein_coding
ENSMUSG00000007817	22675	21516	17354	21829	32161	32377	29355	30672	33515	29978	23683	28218	Zmiz1	protein_coding
ENSMUSG00000007827	375	369	266	340	283	207	298	279	440	465	528	517	Ankrd26	protein_coding
ENSMUSG00000007833	699	472	690	485	619	506	447	474	454	457	509	467	Aldh16a1	protein_coding
ENSMUSG00000007836	4758	4680	5252	3834	4111	3060	3710	3273	3287	3276	3361	3512	Hnrnpa0	protein_coding
ENSMUSG00000007837	105	106	182	91	125	114	93	62	63	50	51	43	Prrg2	protein_coding
ENSMUSG00000007850	6012	6097	5010	5290	4844	4798	4512	4208	4313	4480	5086	5079	Hnrnph1	protein_coding
ENSMUSG00000007867	NA	NA	NA	NA	NA	NA	NA	NA	NA	NA	NA	NA	Ift43	protein_coding
ENSMUSG00000007872	136	161	145	109	112	83	77	38	19	70	20	25	Id3	protein_coding
ENSMUSG00000007877	NA	NA	NA	NA	NA	NA	NA	NA	NA	NA	NA	NA	Tcap	protein_coding
ENSMUSG00000007880	15717	15156	14110	13906	14284	13722	14098	14553	13789	14297	16546	15013	Arid1a	protein_coding
ENSMUSG00000007888	92	96	133	97	95	89	89	73	38	31	22	22	Crlf1	protein_coding
ENSMUSG00000007891	12104	11773	11303	12850	13069	12412	11427	12220	13906	10468	9740	10970	Ctsd	protein_coding
ENSMUSG00000007892	10393	10699	16047	11382	9309	10047	12246	8697	7641	9514	9182	9246	Rplp1	protein_coding
ENSMUSG00000007907	NA	NA	NA	NA	NA	NA	NA	NA	NA	NA	NA	NA	Cabs1	protein_coding
ENSMUSG00000007908	138	102	36	152	0	2	3	2	2	13	3	0	Hmgcll1	protein_coding
ENSMUSG00000007944	NA	NA	NA	NA	NA	NA	NA	NA	NA	NA	NA	NA	Ttc9b	protein_coding
ENSMUSG00000007946	NA	NA	NA	NA	NA	NA	NA	NA	NA	NA	NA	NA	Phox2a	protein_coding
ENSMUSG00000007950	1717	1849	2106	1699	1645	1843	1616	1610	1960	1558	2328	2019	Abhd8	protein_coding
ENSMUSG00000007987	NA	NA	NA	NA	NA	NA	NA	NA	NA	NA	NA	NA	Ift22	protein_coding
ENSMUSG00000007989	NA	NA	NA	NA	NA	NA	NA	NA	NA	NA	NA	NA	Fzd3	protein_coding
ENSMUSG00000008028	NA	NA	NA	NA	NA	NA	NA	NA	NA	NA	NA	NA	1700008O03Rik	protein_coding
ENSMUSG00000008035	586	619	605	449	523	529	575	547	503	354	312	406	Mid1ip1	protein_coding
ENSMUSG00000008036	601	608	847	522	580	553	516	514	562	498	486	526	Ap2s1	protein_coding
ENSMUSG00000008090	226	189	266	188	303	314	261	268	236	279	187	180	Fgfrl1	protein_coding
ENSMUSG00000008129	65	152	121	133	91	117	134	95	71	65	96	55	4930432K21Rik	protein_coding
ENSMUSG00000008136	942	761	508	995	920	832	608	784	384	339	173	233	Fhl2	protein_coding
ENSMUSG00000008140	1527	1580	2445	1656	1482	1413	1512	1462	1691	1591	2144	1786	Emc10	protein_coding
ENSMUSG00000008153	NA	NA	NA	NA	NA	NA	NA	NA	NA	NA	NA	NA	Clstn3	protein_coding
ENSMUSG00000008167	115	120	48	170	114	79	89	87	70	91	125	110	Fbxw9	protein_coding
ENSMUSG00000008193	78	43	0	36	33	14	12	13	3	7	0	46	Spib	protein_coding
ENSMUSG00000008200	4343	4641	4054	4447	3796	3859	4002	4130	4338	4685	4764	4290	Fnbp4	protein_coding
ENSMUSG00000008206	5135	4259	4078	5697	2531	2505	3257	3203	4178	4354	4206	3504	Cers4	protein_coding
ENSMUSG00000008226	111	83	97	218	194	165	146	205	164	107	176	173	Scrn3	protein_coding
ENSMUSG00000008301	984	1095	605	1207	1125	1035	1061	1042	1226	1138	967	1024	Phax	protein_coding
ENSMUSG00000008305	413	443	847	449	1768	1837	2103	1566	1987	1411	906	1168	Tle1	protein_coding
ENSMUSG00000008307	737	830	871	904	829	933	989	1115	849	846	1071	926	1700109H08Rik	protein_coding
ENSMUSG00000008318	886	1008	992	898	928	887	1144	981	1071	1082	1076	1032	Relt	protein_coding
ENSMUSG00000008333	838	926	992	716	855	780	938	922	882	969	879	968	Snrpb2	protein_coding
ENSMUSG00000008348	9210	9361	7987	8937	6460	6140	6047	6621	4210	4095	3594	3404	Ubc	protein_coding
ENSMUSG00000008373	957	1091	1210	1383	1062	1026	1116	1077	1187	1001	949	875	Prpf31	protein_coding
ENSMUSG00000008384	1152	1241	1089	898	1760	1577	1158	1136	1110	949	852	837	Sertad1	protein_coding
ENSMUSG00000008393	2402	2725	2215	2463	3089	3069	2861	2982	2514	2430	2220	2032	Carhsp1	protein_coding
ENSMUSG00000008398	4595	4139	3134	4860	3715	3231	3192	3614	4467	3765	5136	4656	Elk3	protein_coding
ENSMUSG00000008429	3009	2629	2275	2475	3509	3634	3558	3796	3244	3117	2899	3257	Herpud2	protein_coding
ENSMUSG00000008435	352	139	436	376	307	289	351	329	303	295	317	277	Rdh13	protein_coding
ENSMUSG00000008438	NA	NA	NA	NA	NA	NA	NA	NA	NA	NA	NA	NA	Adam21	protein_coding
ENSMUSG00000008450	454	378	266	546	356	412	310	375	220	258	249	279	Nutf2	protein_coding
ENSMUSG00000008461	NA	NA	NA	NA	NA	NA	NA	NA	NA	NA	NA	NA	Fut1	protein_coding
ENSMUSG00000008475	4764	4876	4453	4405	4914	4530	4312	4334	3801	3550	3317	3639	Arpc5	protein_coding
ENSMUSG00000008482	NA	NA	NA	NA	NA	NA	NA	NA	NA	NA	NA	NA	Rnf151	protein_coding
ENSMUSG00000008489	NA	NA	NA	NA	NA	NA	NA	NA	NA	NA	NA	NA	Elavl2	protein_coding
ENSMUSG00000008496	452	532	532	309	612	669	505	426	614	476	514	609	Pou2f2	protein_coding
ENSMUSG00000008540	NA	NA	NA	NA	NA	NA	NA	NA	NA	NA	NA	NA	Mgst1	protein_coding
ENSMUSG00000008575	NA	NA	NA	NA	NA	NA	NA	NA	NA	NA	NA	NA	Nfib	protein_coding
ENSMUSG00000008590	NA	NA	NA	NA	NA	NA	NA	NA	NA	NA	NA	NA	Htr3b	protein_coding
ENSMUSG00000008601	NA	NA	NA	NA	NA	NA	NA	NA	NA	NA	NA	NA	Rab25	protein_coding
ENSMUSG00000008604	1101	1086	883	1080	1358	1139	1147	1145	1024	1020	867	980	Ubqln4	protein_coding
ENSMUSG00000008658	NA	NA	NA	NA	NA	NA	NA	NA	NA	NA	NA	NA	Rbfox1	protein_coding
ENSMUSG00000008668	8607	9552	14655	9768	7437	7255	9607	6647	5359	6644	6305	6386	Rps18	protein_coding
ENSMUSG00000008682	6448	7118	7927	7050	6723	6725	7497	6472	4889	5765	5876	6077	Rpl10	protein_coding
ENSMUSG00000008683	8025	8027	13542	8567	5884	6145	7062	5488	4880	5985	5604	5679	Rps15a	protein_coding
ENSMUSG00000008690	2555	2475	2372	2415	3010	2997	2711	2758	2624	2439	2279	2511	Ncaph2	protein_coding
ENSMUSG00000008730	12464	13231	12368	11976	9523	10013	11294	9894	10114	12402	14269	11950	Hipk1	protein_coding
ENSMUSG00000008734	NA	NA	NA	NA	NA	NA	NA	NA	NA	NA	NA	NA	Gprc5b	protein_coding
ENSMUSG00000008763	3797	3872	3630	3968	3855	3828	4348	3953	6013	6704	6988	6619	Man1a2	protein_coding
ENSMUSG00000008789	NA	NA	NA	NA	NA	NA	NA	NA	NA	NA	NA	NA	Ceacam5	protein_coding
ENSMUSG00000008813	NA	NA	NA	NA	NA	NA	NA	NA	NA	NA	NA	NA	Tppp2	protein_coding
ENSMUSG00000008822	237	209	702	291	311	244	263	234	114	158	194	194	Acyp1	protein_coding
ENSMUSG00000008843	NA	NA	NA	NA	NA	NA	NA	NA	NA	NA	NA	NA	Cldn13	protein_coding
ENSMUSG00000008845	NA	NA	NA	NA	NA	NA	NA	NA	NA	NA	NA	NA	Cd163	protein_coding
ENSMUSG00000008855	3857	4517	2989	3440	4620	4632	3506	3801	7016	6410	4368	4761	Hdac5	protein_coding
ENSMUSG00000008859	1212	1152	823	1226	870	794	1244	1040	1201	1340	1508	1393	Rala	protein_coding
ENSMUSG00000008874	NA	NA	NA	NA	NA	NA	NA	NA	NA	NA	NA	NA	Clec3a	protein_coding
ENSMUSG00000008892	936	821	871	789	1007	887	1000	859	948	871	751	822	Vdac3	protein_coding
ENSMUSG00000008932	NA	NA	NA	NA	NA	NA	NA	NA	NA	NA	NA	NA	Slc1a7	protein_coding
ENSMUSG00000008958	905	795	1053	752	806	716	657	685	546	483	491	531	Vps72	protein_coding
ENSMUSG00000008976	1516	1641	1380	1389	1676	1724	1729	1736	1913	1914	1631	1750	Gabpa	protein_coding
ENSMUSG00000008999	433	489	569	643	32	48	105	66	242	661	1379	688	Bmp7	protein_coding
ENSMUSG00000009013	2102	2112	1440	1881	1813	1625	1495	1381	789	886	800	789	Dynll1	protein_coding
ENSMUSG00000009030	773	741	726	716	765	796	958	794	614	610	550	589	Pdcl	protein_coding
ENSMUSG00000009035	1746	1762	1307	1772	2032	1729	1225	1530	1977	1904	1525	1660	Tmem184b	protein_coding
ENSMUSG00000009047	NA	NA	NA	NA	NA	NA	NA	NA	NA	NA	NA	NA	Gm5965	protein_coding
ENSMUSG00000009070	NA	NA	NA	NA	NA	NA	NA	NA	NA	NA	NA	NA	Rsph14	protein_coding
ENSMUSG00000009073	2214	2427	2045	2827	2189	2233	2191	2427	3238	3137	3549	3430	Nf2	protein_coding
ENSMUSG00000009075	161	141	133	121	122	106	133	112	107	88	194	131	Cabp7	protein_coding
ENSMUSG00000009076	605	537	363	473	483	420	525	459	454	369	547	492	Zmat5	protein_coding
ENSMUSG00000009079	7313	7436	7769	6813	7357	7090	6332	6684	7420	7517	6687	6891	Ewsr1	protein_coding
ENSMUSG00000009090	3663	3800	4586	3610	4413	4470	4381	4570	5052	5048	5029	4827	Ap1b1	protein_coding
ENSMUSG00000009092	57	37	48	146	34	31	41	38	29	32	48	40	Derl3	protein_coding
ENSMUSG00000009093	NA	NA	NA	NA	NA	NA	NA	NA	NA	NA	NA	NA	Gstt4	protein_coding
ENSMUSG00000009097	NA	NA	NA	NA	NA	NA	NA	NA	NA	NA	NA	NA	Tbx1	protein_coding
ENSMUSG00000009108	50	56	109	67	35	42	41	18	13	6	10	10	Gnat2	protein_coding
ENSMUSG00000009112	1945	2108	1682	2221	3237	3287	3206	2879	2856	2664	2515	2497	Bcl2l13	protein_coding
ENSMUSG00000009114	NA	NA	NA	NA	NA	NA	NA	NA	NA	NA	NA	NA	2610028H24Rik	protein_coding
ENSMUSG00000009115	NA	NA	NA	NA	NA	NA	NA	NA	NA	NA	NA	NA	Spatc1l	protein_coding
ENSMUSG00000009145	209	83	266	42	112	111	114	104	103	115	162	124	Dqx1	protein_coding
ENSMUSG00000009185	NA	NA	NA	NA	NA	NA	NA	NA	NA	NA	NA	NA	Ccl8	protein_coding
ENSMUSG00000009207	1786	1597	1912	1723	1426	1648	1378	1736	1808	1854	1748	1627	Lnpk	protein_coding
ENSMUSG00000009210	136	250	121	255	169	139	143	140	140	59	85	123	Prr29	protein_coding
ENSMUSG00000009214	NA	NA	NA	NA	NA	NA	NA	NA	NA	NA	NA	NA	Mymk	protein_coding
ENSMUSG00000009216	NA	NA	NA	NA	NA	NA	NA	NA	NA	NA	NA	NA	Fam163b	protein_coding
ENSMUSG00000009246	157	230	290	194	224	190	190	161	178	156	176	171	Trpm5	protein_coding
ENSMUSG00000009248	NA	NA	NA	NA	NA	NA	NA	NA	NA	NA	NA	NA	Ascl2	protein_coding
ENSMUSG00000009281	149	222	315	158	218	165	181	184	209	207	237	197	Rarres2	protein_coding
ENSMUSG00000009291	3302	3531	3509	3118	3529	3804	3174	3377	3264	3328	2911	3109	Pttg1ip	protein_coding
ENSMUSG00000009292	31	63	85	61	42	48	37	26	48	49	111	76	Trpm2	protein_coding
ENSMUSG00000009293	2413	2401	2759	2918	3195	2914	3311	3298	2464	2202	2260	2417	Ube2g2	protein_coding
ENSMUSG00000009350	144	169	133	85	39	52	32	26	1	0	0	0	Mpo	protein_coding
ENSMUSG00000009356	36	122	97	36	17	22	3	9	3	1	0	2	Lpo	protein_coding
ENSMUSG00000009376	NA	NA	NA	NA	NA	NA	NA	NA	NA	NA	NA	NA	Met	protein_coding
ENSMUSG00000009378	NA	NA	NA	NA	NA	NA	NA	NA	NA	NA	NA	NA	Slc16a12	protein_coding
ENSMUSG00000009394	NA	NA	NA	NA	NA	NA	NA	NA	NA	NA	NA	NA	Syn2	protein_coding
ENSMUSG00000009406	402	322	484	582	288	287	325	342	247	249	221	199	Elk1	protein_coding
ENSMUSG00000009418	73	106	0	109	25	42	21	17	17	29	8	24	Nav1	protein_coding
ENSMUSG00000009470	6293	6364	5470	6589	6666	6768	7545	7072	8556	8281	8834	8715	Tnpo1	protein_coding
ENSMUSG00000009471	NA	NA	NA	NA	NA	NA	NA	NA	NA	NA	NA	NA	Myod1	protein_coding
ENSMUSG00000009487	NA	NA	NA	NA	NA	NA	NA	NA	NA	NA	NA	NA	Otog	protein_coding
ENSMUSG00000009535	913	884	847	843	958	990	918	940	1089	1060	918	993	Rnmt	protein_coding
ENSMUSG00000009545	2990	3046	3243	3616	2402	2947	3422	2843	2620	3755	4467	3642	Kcnq1	protein_coding
ENSMUSG00000009549	1179	1239	1198	1438	1184	1095	1273	1105	948	849	870	889	Srp14	protein_coding
ENSMUSG00000009551	588	528	520	334	557	456	553	552	702	627	926	694	6330409D20Rik	protein_coding
ENSMUSG00000009555	1635	1886	1573	1383	1794	1647	1579	1588	1413	1251	1320	1361	Cdk9	protein_coding
ENSMUSG00000009563	517	465	399	546	514	502	384	433	494	436	556	524	Tor2a	protein_coding
ENSMUSG00000009566	567	504	678	449	622	626	528	536	487	415	341	379	Fpgs	protein_coding
ENSMUSG00000009569	2725	1908	2081	2445	1595	1585	2061	1639	2752	2778	3452	3162	Mkl2	protein_coding
ENSMUSG00000009575	1638	1604	1017	1292	1103	1037	992	1042	1059	1135	1341	1265	Cbx5	protein_coding
ENSMUSG00000009580	NA	NA	NA	NA	NA	NA	NA	NA	NA	NA	NA	NA	Odam	protein_coding
ENSMUSG00000009585	4098	3909	4066	4101	3176	3024	3140	2969	2857	3407	5242	3997	Apobec3	protein_coding
ENSMUSG00000009588	NA	NA	NA	NA	NA	NA	NA	NA	NA	NA	NA	NA	St6galnac1	protein_coding
ENSMUSG00000009596	NA	NA	NA	NA	NA	NA	NA	NA	NA	NA	NA	NA	Taf7l	protein_coding
ENSMUSG00000009614	NA	NA	NA	NA	NA	NA	NA	NA	NA	NA	NA	NA	Sardh	protein_coding
ENSMUSG00000009621	1409	1028	508	764	1256	1378	800	830	1286	1509	1196	1086	Vav2	protein_coding
ENSMUSG00000009628	54	50	0	152	134	77	84	95	50	46	6	23	Tex15	protein_coding
ENSMUSG00000009630	2369	2371	2650	2591	2466	2532	2618	2645	2670	2436	2319	2309	Ppp2cb	protein_coding
ENSMUSG00000009633	19	61	48	97	41	55	59	41	34	50	51	52	G0s2	protein_coding
ENSMUSG00000009640	287	304	290	388	254	275	328	279	265	274	280	284	Dmap1	protein_coding
ENSMUSG00000009646	NA	NA	NA	NA	NA	NA	NA	NA	NA	NA	NA	NA	Pla2g12b	protein_coding
ENSMUSG00000009647	3635	3561	2614	3798	3418	3807	4536	4232	5479	5514	5422	5821	Mcu	protein_coding
ENSMUSG00000009654	NA	NA	NA	NA	NA	NA	NA	NA	NA	NA	NA	NA	Oit3	protein_coding
ENSMUSG00000009670	NA	NA	NA	NA	NA	NA	NA	NA	NA	NA	NA	NA	Tex11	protein_coding
ENSMUSG00000009681	2731	3551	1876	3373	2035	2195	2538	2234	2725	3332	4093	3246	Bcr	protein_coding
ENSMUSG00000009687	5753	6241	6535	5776	8420	8699	7186	7437	6492	5519	3728	4837	Fxyd5	protein_coding
ENSMUSG00000009731	NA	NA	NA	NA	NA	NA	NA	NA	NA	NA	NA	NA	Kcnd1	protein_coding
ENSMUSG00000009733	209	139	121	255	162	193	263	297	199	318	349	331	Tfcp2	protein_coding
ENSMUSG00000009734	NA	NA	NA	NA	NA	NA	NA	NA	NA	NA	NA	NA	Pou6f2	protein_coding
ENSMUSG00000009739	1621	1460	1864	1438	799	838	1197	920	982	1236	1706	1316	Pou6f1	protein_coding
ENSMUSG00000009741	4102	3981	4357	4101	4813	4988	4722	4688	5391	5275	4446	4833	Ubp1	protein_coding
ENSMUSG00000009772	65	96	218	194	270	381	456	447	176	183	121	140	Nuak2	protein_coding
ENSMUSG00000009828	402	387	690	546	574	727	788	655	788	865	710	694	Ick	protein_coding
ENSMUSG00000009863	1357	1130	1670	1135	1228	1150	1030	1160	1721	1499	1351	1382	Sdhb	protein_coding
ENSMUSG00000009876	77	63	48	55	25	32	18	43	42	31	66	52	Cox4i2	protein_coding
ENSMUSG00000009894	457	504	520	516	694	606	463	528	513	544	613	558	Snap47	protein_coding
ENSMUSG00000009900	NA	NA	NA	NA	NA	NA	NA	NA	NA	NA	NA	NA	Wnt3a	protein_coding
ENSMUSG00000009905	1784	1647	1513	1772	1571	1735	1679	1850	1849	2056	2090	1866	Kdsr	protein_coding
ENSMUSG00000009907	2544	2838	2227	2366	2692	2624	2870	2823	3215	3125	3347	3353	Vps4b	protein_coding
ENSMUSG00000009927	4287	4152	5785	3962	4434	4165	5048	3980	3405	3783	3442	3652	Rps25	protein_coding
ENSMUSG00000009941	NA	NA	NA	NA	NA	NA	NA	NA	NA	NA	NA	NA	Nxf2	protein_coding
ENSMUSG00000009995	570	665	702	461	621	599	673	612	612	623	597	597	Taz	protein_coding
ENSMUSG00000010021	149	120	97	158	234	257	314	355	338	219	189	178	Kif19a	protein_coding
ENSMUSG00000010025	1453	1458	1113	1359	1826	1988	1682	1773	2224	1949	1678	1754	Aldh3a2	protein_coding
ENSMUSG00000010044	80	169	206	146	179	192	93	159	97	56	53	74	Zmynd10	protein_coding
ENSMUSG00000010045	999	1060	1017	1183	1448	1247	1383	1438	1168	982	926	904	Tmem115	protein_coding
ENSMUSG00000010047	61	104	169	49	91	77	41	70	57	40	88	69	Hyal2	protein_coding
ENSMUSG00000010048	352	330	242	279	346	324	289	310	289	309	277	330	Ifrd2	protein_coding
ENSMUSG00000010051	157	154	145	218	169	171	210	155	79	72	80	64	Hyal1	protein_coding
ENSMUSG00000010054	318	317	339	303	307	323	390	336	381	264	397	395	Tusc2	protein_coding
ENSMUSG00000010057	237	367	218	206	444	412	364	365	419	290	260	327	Nprl2	protein_coding
ENSMUSG00000010064	NA	NA	NA	NA	NA	NA	NA	NA	NA	NA	NA	NA	Slc38a3	protein_coding
ENSMUSG00000010066	54	74	48	55	84	83	46	63	57	39	34	39	Cacna2d2	protein_coding
ENSMUSG00000010067	1811	1823	1985	1608	2794	2640	2278	2461	2468	1897	1569	1987	Rassf1	protein_coding
ENSMUSG00000010080	NA	NA	NA	NA	NA	NA	NA	NA	NA	NA	NA	NA	Epn3	protein_coding
ENSMUSG00000010086	NA	NA	NA	NA	NA	NA	NA	NA	NA	NA	NA	NA	Rnf112	protein_coding
ENSMUSG00000010095	8100	9633	7515	8136	8989	8514	6947	7322	4837	4711	4495	4406	Slc3a2	protein_coding
ENSMUSG00000010097	4352	4407	4042	4162	3944	3932	3255	3291	3739	3935	3996	4039	Nxf1	protein_coding
ENSMUSG00000010110	2465	2388	1779	2305	2743	2678	2140	2414	2950	2679	2531	2633	Stx5a	protein_coding
ENSMUSG00000010122	NA	NA	NA	NA	NA	NA	NA	NA	NA	NA	NA	NA	Slc47a1	protein_coding
ENSMUSG00000010136	358	658	593	1535	240	382	682	1381	238	861	1096	1723	Pifo	protein_coding
ENSMUSG00000010142	142	96	24	49	122	110	108	62	91	103	49	80	Tnfrsf13b	protein_coding
ENSMUSG00000010154	NA	NA	NA	NA	NA	NA	NA	NA	NA	NA	NA	NA	Spire2	protein_coding
ENSMUSG00000010175	NA	NA	NA	NA	NA	NA	NA	NA	NA	NA	NA	NA	Prox1	protein_coding
ENSMUSG00000010205	3244	2981	3401	2469	3611	3340	2960	3119	4593	4246	4802	4359	Raver1	protein_coding
ENSMUSG00000010277	3294	3659	3219	2924	3178	3144	2972	2951	3372	3046	3560	3268	2610507B11Rik	protein_coding
ENSMUSG00000010290	304	309	266	279	263	228	280	304	254	290	294	300	AI597479	protein_coding
ENSMUSG00000010307	96	87	73	85	74	105	94	70	39	54	61	40	Tmem86a	protein_coding
ENSMUSG00000010311	NA	NA	NA	NA	NA	NA	NA	NA	NA	NA	NA	NA	Optc	protein_coding
ENSMUSG00000010342	5145	5087	4865	3938	5218	4670	3803	3461	724	691	652	659	Tex14	protein_coding
ENSMUSG00000010358	879	1160	1113	965	1103	1002	1201	1186	1259	1113	1291	1231	Ifi35	protein_coding
ENSMUSG00000010362	356	252	278	243	309	243	248	247	279	313	275	259	Rdm1	protein_coding
ENSMUSG00000010376	953	893	1259	1013	945	809	817	698	604	576	470	592	Nedd8	protein_coding
ENSMUSG00000010392	1638	1493	1985	1687	1606	1635	1669	1699	1888	1734	1944	1907	Gosr1	protein_coding
ENSMUSG00000010406	247	276	508	231	287	279	319	249	236	232	287	287	Mrpl52	protein_coding
ENSMUSG00000010435	NA	NA	NA	NA	NA	NA	NA	NA	NA	NA	NA	NA	Spaca7	protein_coding
ENSMUSG00000010453	3259	3225	3195	3367	2790	2823	2460	2694	2920	2566	2436	2536	Kansl3	protein_coding
ENSMUSG00000010461	NA	NA	NA	NA	NA	NA	NA	NA	NA	NA	NA	NA	Eya4	protein_coding
ENSMUSG00000010476	NA	NA	NA	NA	NA	NA	NA	NA	NA	NA	NA	NA	Ebf3	protein_coding
ENSMUSG00000010492	582	658	641	504	671	670	593	496	511	475	625	557	Uckl1os	antisense_RNA
ENSMUSG00000010505	NA	NA	NA	NA	NA	NA	NA	NA	NA	NA	NA	NA	Myt1	protein_coding
ENSMUSG00000010517	6096	5345	6329	5940	6020	6243	6371	7066	8501	9209	8928	8746	Faf1	protein_coding
ENSMUSG00000010529	NA	NA	NA	NA	NA	NA	NA	NA	NA	NA	NA	NA	Gm266	protein_coding
ENSMUSG00000010538	90	135	48	18	58	97	63	60	22	32	21	29	Tsacc	protein_coding
ENSMUSG00000010554	1449	1404	1743	1135	1456	1383	1849	1606	1670	1708	1774	1757	Mettl16	protein_coding
ENSMUSG00000010592	NA	NA	NA	NA	NA	NA	NA	NA	NA	NA	NA	NA	Dazl	protein_coding
ENSMUSG00000010601	34	28	12	36	9	24	16	23	31	44	40	44	Apol7a	protein_coding
ENSMUSG00000010607	86	139	73	49	95	97	72	74	74	51	69	50	Pigyl	protein_coding
ENSMUSG00000010608	5039	5374	4514	4253	4207	4487	4995	4878	6208	6214	6435	6569	Rbm25	protein_coding
ENSMUSG00000010609	1156	1223	2057	1614	1881	1590	2122	2093	1844	1761	1907	1936	Psen2	protein_coding
ENSMUSG00000010651	NA	NA	NA	NA	NA	NA	NA	NA	NA	NA	NA	NA	Acaa1b	protein_coding
ENSMUSG00000010660	316	374	363	413	62	59	78	86	45	102	137	92	Plcd1	protein_coding
ENSMUSG00000010663	597	552	387	413	434	531	350	428	370	379	405	387	Fads1	protein_coding
ENSMUSG00000010721	188	206	290	224	93	122	248	148	129	332	678	478	Lmbr1	protein_coding
ENSMUSG00000010751	98	120	109	109	188	229	183	157	153	239	173	178	Tnfrsf22	protein_coding
ENSMUSG00000010755	1367	1202	896	1371	617	613	742	709	694	708	725	713	Cars	protein_coding
ENSMUSG00000010760	NA	NA	NA	NA	NA	NA	NA	NA	NA	NA	NA	NA	Phlda2	protein_coding
ENSMUSG00000010796	NA	NA	NA	NA	NA	NA	NA	NA	NA	NA	NA	NA	Asz1	protein_coding
ENSMUSG00000010797	NA	NA	NA	NA	NA	NA	NA	NA	NA	NA	NA	NA	Wnt2	protein_coding
ENSMUSG00000010803	NA	NA	NA	NA	NA	NA	NA	NA	NA	NA	NA	NA	Gabra1	protein_coding
ENSMUSG00000010825	NA	NA	NA	NA	NA	NA	NA	NA	NA	NA	NA	NA	Grid2ip	protein_coding
ENSMUSG00000010830	189	128	73	133	172	154	120	121	79	92	85	80	Kdelr3	protein_coding
ENSMUSG00000010841	NA	NA	NA	NA	NA	NA	NA	NA	NA	NA	NA	NA	1700006E09Rik	protein_coding
ENSMUSG00000010911	237	400	194	461	505	581	522	565	617	568	346	403	Apip	protein_coding
ENSMUSG00000010914	609	456	629	886	945	1094	930	979	1313	1371	1034	1068	Pdhx	protein_coding
ENSMUSG00000010936	4865	5100	4260	5667	6046	6056	6264	6737	6973	6437	6254	6155	Vac14	protein_coding
ENSMUSG00000011008	245	139	266	182	190	158	307	192	273	296	420	393	Mcoln2	protein_coding
ENSMUSG00000011034	NA	NA	NA	NA	NA	NA	NA	NA	NA	NA	NA	NA	Slc5a1	protein_coding
ENSMUSG00000011052	59	65	48	18	27	12	21	34	19	10	26	18	1700049J03Rik	antisense_RNA
ENSMUSG00000011096	325	278	436	291	459	412	394	387	361	314	347	288	Akt1s1	protein_coding
ENSMUSG00000011114	1453	1284	1367	1359	1240	1212	1222	1365	960	1058	1112	1125	Tbrg1	protein_coding
ENSMUSG00000011118	NA	NA	NA	NA	NA	NA	NA	NA	NA	NA	NA	NA	Panx3	protein_coding
ENSMUSG00000011148	433	441	387	388	385	305	283	319	209	116	146	163	Adssl1	protein_coding
ENSMUSG00000011154	NA	NA	NA	NA	NA	NA	NA	NA	NA	NA	NA	NA	Cfap161	protein_coding
ENSMUSG00000011158	3087	3418	3497	3034	2955	2917	2551	2720	3015	3323	3384	3083	Brf1	protein_coding
ENSMUSG00000011171	172	133	145	206	38	53	35	50	22	37	29	32	Vipr2	protein_coding
ENSMUSG00000011179	8318	9696	8955	8033	4350	4454	5240	4718	2690	3862	5084	4396	Odc1	protein_coding
ENSMUSG00000011254	69	70	24	55	101	75	59	55	48	50	69	89	Thg1l	protein_coding
ENSMUSG00000011256	15260	14622	14812	15799	3665	3941	3885	3652	4663	9785	17953	11169	Adam19	protein_coding
ENSMUSG00000011257	1598	1691	1791	1772	1335	1279	1278	1151	1041	1163	1290	1320	Pabpc4	protein_coding
ENSMUSG00000011263	NA	NA	NA	NA	NA	NA	NA	NA	NA	NA	NA	NA	Exoc3l2	protein_coding
ENSMUSG00000011267	86	109	24	49	77	56	30	55	34	34	22	35	Zfp296	protein_coding
ENSMUSG00000011305	31	20	73	24	120	134	115	106	66	37	54	51	Plin5	protein_coding
ENSMUSG00000011306	1619	1962	1549	1541	1967	1896	1626	1798	1676	1550	1386	1425	Sugp1	protein_coding
ENSMUSG00000011349	NA	NA	NA	NA	NA	NA	NA	NA	NA	NA	NA	NA	Dmrtc2	protein_coding
ENSMUSG00000011350	NA	NA	NA	NA	NA	NA	NA	NA	NA	NA	NA	NA	Gm5893	processed_transcript
ENSMUSG00000011382	52	20	85	49	61	70	102	63	77	35	73	55	Dhdh	protein_coding
ENSMUSG00000011427	465	435	617	309	457	452	472	493	501	476	550	500	Zfp790	protein_coding
ENSMUSG00000011463	NA	NA	NA	NA	NA	NA	NA	NA	NA	NA	NA	NA	Cpb1	protein_coding
ENSMUSG00000011486	NA	NA	NA	NA	NA	NA	NA	NA	NA	NA	NA	NA	Slc25a41	protein_coding
ENSMUSG00000011589	NA	NA	NA	NA	NA	NA	NA	NA	NA	NA	NA	NA	Fsd1	protein_coding
ENSMUSG00000011632	NA	NA	NA	NA	NA	NA	NA	NA	NA	NA	NA	NA	Pinlyp	protein_coding
ENSMUSG00000011658	563	654	847	382	541	439	503	529	527	535	696	648	Fuz	protein_coding
ENSMUSG00000011751	69	11	73	36	46	63	31	32	24	15	31	13	Sptbn4	protein_coding
ENSMUSG00000011752	1139	1180	1065	1031	1003	1011	1151	1270	682	843	1075	898	Pgam1	protein_coding
ENSMUSG00000011831	299	261	254	303	110	120	80	104	164	140	201	228	Evi5	protein_coding
ENSMUSG00000011832	731	639	532	619	790	869	655	770	989	925	961	863	Evi5l	protein_coding
ENSMUSG00000011837	184	176	145	170	285	250	248	224	227	187	169	222	Snapc2	protein_coding
ENSMUSG00000011877	1562	1504	1743	1207	1468	1522	1201	1357	1334	1236	1241	1152	Git1	protein_coding
ENSMUSG00000011884	1173	1195	992	1280	1267	1164	1142	1121	1465	1509	1179	1337	Gltp	protein_coding
ENSMUSG00000011958	1196	1273	1162	1177	1115	964	1121	1235	990	904	813	953	Bnip2	protein_coding
ENSMUSG00000011960	5721	5999	5760	6152	5677	5886	5148	5566	6472	6513	6140	6408	Ccnt1	protein_coding
ENSMUSG00000012017	NA	NA	NA	NA	NA	NA	NA	NA	NA	NA	NA	NA	Scarf2	protein_coding
ENSMUSG00000012042	NA	NA	NA	NA	NA	NA	NA	NA	NA	NA	NA	NA	4930579F01Rik	protein_coding
ENSMUSG00000012076	486	322	242	364	444	468	474	538	607	605	548	560	Brms1l	protein_coding
ENSMUSG00000012114	4306	4170	4102	4411	4168	4450	4256	4544	5473	5321	5403	5360	Med15	protein_coding
ENSMUSG00000012117	1213	1034	1065	1013	824	696	775	683	1037	853	1140	1064	Dhdds	protein_coding
ENSMUSG00000012123	2031	1953	1549	1705	1431	1378	1245	1268	1499	1109	1697	1445	Crybg2	protein_coding
ENSMUSG00000012126	2373	2034	1755	1438	1563	1563	1344	1353	921	772	1001	1008	Ubxn11	protein_coding
ENSMUSG00000012187	NA	NA	NA	NA	NA	NA	NA	NA	NA	NA	NA	NA	Mogat1	protein_coding
ENSMUSG00000012211	50	35	24	212	31	33	32	16	13	7	15	12	Tex22	protein_coding
ENSMUSG00000012282	NA	NA	NA	NA	NA	NA	NA	NA	NA	NA	NA	NA	Wnt8a	protein_coding
ENSMUSG00000012296	1083	1186	1004	1153	1106	1032	922	934	1036	960	921	903	Tjap1	protein_coding
ENSMUSG00000012350	NA	NA	NA	NA	NA	NA	NA	NA	NA	NA	NA	NA	Ehf	protein_coding
ENSMUSG00000012396	NA	NA	NA	NA	NA	NA	NA	NA	NA	NA	NA	NA	Nanog	protein_coding
ENSMUSG00000012405	3317	3624	4030	3489	3441	3551	3637	2870	2648	3138	2839	3007	Rpl15	protein_coding
ENSMUSG00000012422	1690	1730	2190	2008	2120	2335	2587	2805	2420	2123	1851	1901	Tmem167	protein_coding
ENSMUSG00000012428	NA	NA	NA	NA	NA	NA	NA	NA	NA	NA	NA	NA	Steap4	protein_coding
ENSMUSG00000012429	542	485	484	352	556	467	527	489	394	402	473	508	Mplkip	protein_coding
ENSMUSG00000012443	195	143	24	73	126	95	53	44	46	60	20	38	Kif11	protein_coding
ENSMUSG00000012483	195	165	206	170	156	145	146	182	131	147	129	145	Rpa3	protein_coding
ENSMUSG00000012519	25	61	97	36	110	85	46	127	86	59	66	73	Mlkl	protein_coding
ENSMUSG00000012520	NA	NA	NA	NA	NA	NA	NA	NA	NA	NA	NA	NA	Phox2b	protein_coding
ENSMUSG00000012535	4213	4137	4671	4441	4129	4471	4610	4819	5203	5114	5031	5222	Tnpo3	protein_coding
ENSMUSG00000012609	1927	2064	2590	1954	1929	1945	2225	2198	3437	3131	3372	3210	Ttll5	protein_coding
ENSMUSG00000012640	1146	1008	799	771	968	1131	1062	1128	1363	1246	1131	1172	Zfp715	protein_coding
ENSMUSG00000012705	NA	NA	NA	NA	NA	NA	NA	NA	NA	NA	NA	NA	Retn	protein_coding
ENSMUSG00000012777	212	237	278	237	247	300	255	199	170	179	166	171	Acpt	protein_coding
ENSMUSG00000012819	6718	6538	7152	7232	9867	9967	10279	10053	11867	11927	11421	11894	Cdh23	protein_coding
ENSMUSG00000012848	10102	10563	16385	11800	9507	10399	11868	9111	7582	9327	8277	8427	Rps5	protein_coding
ENSMUSG00000012889	145	209	242	176	171	165	224	170	314	573	926	601	Podnl1	protein_coding
ENSMUSG00000013033	3604	3018	1767	2439	2463	2513	1985	1992	2405	2732	3048	2544	Adgrl1	protein_coding
ENSMUSG00000013076	NA	NA	NA	NA	NA	NA	NA	NA	NA	NA	NA	NA	Amotl1	protein_coding
ENSMUSG00000013083	NA	NA	NA	NA	NA	NA	NA	NA	NA	NA	NA	NA	2200002J24Rik	protein_coding
ENSMUSG00000013089	251	265	266	182	449	496	578	422	649	595	456	430	Etv5	protein_coding
ENSMUSG00000013091	NA	NA	NA	NA	NA	NA	NA	NA	NA	NA	NA	NA	Tmem190	protein_coding
ENSMUSG00000013150	193	176	194	133	143	112	121	86	110	151	166	118	Gfod2	protein_coding
ENSMUSG00000013155	107	128	0	49	57	55	50	48	30	11	26	29	Enkd1	protein_coding
ENSMUSG00000013158	NA	NA	NA	NA	NA	NA	NA	NA	NA	NA	NA	NA	4933405L10Rik	protein_coding
ENSMUSG00000013160	4071	4237	4913	4411	3926	4168	3850	4278	4262	4589	3367	3600	Atp6v0d1	protein_coding
ENSMUSG00000013236	1876	1651	1452	1298	1166	1158	840	669	933	883	711	717	Ptprs	protein_coding
ENSMUSG00000013275	1615	1654	1380	1517	1916	1913	1673	1679	1402	1305	1052	1116	Slc41a1	protein_coding
ENSMUSG00000013338	NA	NA	NA	NA	NA	NA	NA	NA	NA	NA	NA	NA	Fer1l4	protein_coding
ENSMUSG00000013353	NA	NA	NA	NA	NA	NA	NA	NA	NA	NA	NA	NA	4931406B18Rik	protein_coding
ENSMUSG00000013367	34	35	0	49	21	54	25	21	18	21	26	30	Iglon5	protein_coding
ENSMUSG00000013415	NA	NA	NA	NA	NA	NA	NA	NA	NA	NA	NA	NA	Igf2bp1	protein_coding
ENSMUSG00000013418	50	22	36	36	36	40	27	49	45	40	37	37	B4galnt2	protein_coding
ENSMUSG00000013419	224	304	73	297	189	199	127	100	92	35	69	65	Zfp651	protein_coding
ENSMUSG00000013465	1874	1871	1815	1941	2322	2111	1890	2012	2035	1652	1572	1659	Nelfb	protein_coding
ENSMUSG00000013483	591	587	883	552	552	576	671	608	854	838	1208	815	Card14	protein_coding
ENSMUSG00000013495	463	485	520	437	646	620	691	645	651	536	695	611	Tmem175	protein_coding
ENSMUSG00000013523	NA	NA	NA	NA	NA	NA	NA	NA	NA	NA	NA	NA	Bcas1	protein_coding
ENSMUSG00000013539	88	67	73	49	71	71	62	80	83	77	66	80	Tango2	protein_coding
ENSMUSG00000013562	NA	NA	NA	NA	NA	NA	NA	NA	NA	NA	NA	NA	4833413E03Rik	lincRNA
ENSMUSG00000013584	NA	NA	NA	NA	NA	NA	NA	NA	NA	NA	NA	NA	Aldh1a2	protein_coding
ENSMUSG00000013593	984	1056	944	1050	882	876	868	875	1057	1087	949	1103	Ndufs2	protein_coding
ENSMUSG00000013611	NA	NA	NA	NA	NA	NA	NA	NA	NA	NA	NA	NA	Snx31	protein_coding
ENSMUSG00000013622	306	302	363	182	338	304	407	298	320	265	302	288	Atraid	protein_coding
ENSMUSG00000013629	1799	1940	2614	2318	2054	1954	1957	1908	1932	1930	1880	2057	Cad	protein_coding
ENSMUSG00000013643	NA	NA	NA	NA	NA	NA	NA	NA	NA	NA	NA	NA	Lypd8	protein_coding
ENSMUSG00000013646	844	900	920	704	1046	893	843	979	1348	1074	916	981	Sh3bp5l	protein_coding
ENSMUSG00000013653	NA	NA	NA	NA	NA	NA	NA	NA	NA	NA	NA	NA	1810065E05Rik	protein_coding
ENSMUSG00000013662	1453	1512	1404	1832	1504	1643	1589	1752	2063	1911	2115	2141	Atad1	protein_coding
ENSMUSG00000013663	5325	4939	4332	5339	5763	6136	5604	5842	5989	6222	6727	6519	Pten	protein_coding
ENSMUSG00000013668	NA	NA	NA	NA	NA	NA	NA	NA	NA	NA	NA	NA	4933402N03Rik	protein_coding
ENSMUSG00000013698	1114	997	1186	868	1835	1599	1524	1511	1723	1320	1259	1228	Pea15a	protein_coding
ENSMUSG00000013701	1996	2329	1779	2057	2625	2898	2513	2852	3461	3417	2793	2854	Timm23	protein_coding
ENSMUSG00000013707	471	511	557	455	959	882	888	891	808	693	641	677	Tnfaip8l2	protein_coding
ENSMUSG00000013736	2419	2573	2239	2312	2386	2442	2476	2666	2326	2314	2204	2250	Trnt1	protein_coding
ENSMUSG00000013766	NA	NA	NA	NA	NA	NA	NA	NA	NA	NA	NA	NA	Ly6g6e	protein_coding
ENSMUSG00000013787	3899	3674	3485	3385	4203	3805	3320	3420	3254	2846	2692	2828	Ehmt2	protein_coding
ENSMUSG00000013822	345	304	411	249	372	317	382	309	335	316	281	350	Elof1	protein_coding
ENSMUSG00000013833	731	952	1101	1007	1060	1071	943	904	1439	1399	1186	1174	Med16	protein_coding
ENSMUSG00000013846	1566	1545	1089	1395	2650	2457	2103	2535	3024	2400	1945	2329	St3gal1	protein_coding
ENSMUSG00000013858	1772	1686	1404	1565	1849	1887	1561	1605	1441	1304	1179	1276	Tmem259	protein_coding
ENSMUSG00000013878	195	274	169	237	240	175	323	282	294	236	342	307	Rnf170	protein_coding
ENSMUSG00000013921	NA	NA	NA	NA	NA	NA	NA	NA	NA	NA	NA	NA	Clip3	protein_coding
ENSMUSG00000013928	103	106	73	49	121	115	148	85	35	23	23	20	Thap8	protein_coding
ENSMUSG00000013936	NA	NA	NA	NA	NA	NA	NA	NA	NA	NA	NA	NA	Myl2	protein_coding
ENSMUSG00000013973	628	784	678	655	783	779	649	730	708	666	577	576	Dedd	protein_coding
ENSMUSG00000013974	NA	NA	NA	NA	NA	NA	NA	NA	NA	NA	NA	NA	Mcemp1	protein_coding
ENSMUSG00000013997	656	726	750	680	714	681	744	795	680	638	604	654	Nit1	protein_coding
ENSMUSG00000014030	84	174	85	224	160	18	12	10	8	4	5	212	Pax5	protein_coding
ENSMUSG00000014039	1011	869	1162	1104	892	946	900	837	1244	1321	1598	1446	Prdm15	protein_coding
ENSMUSG00000014074	547	517	387	406	662	620	589	685	830	750	725	695	Rnf168	protein_coding
ENSMUSG00000014075	NA	NA	NA	NA	NA	NA	NA	NA	NA	NA	NA	NA	Tctex1d2	protein_coding
ENSMUSG00000014077	2419	2438	2166	1972	2885	2806	2193	2823	2430	2141	1815	2042	Chp1	protein_coding
ENSMUSG00000014104	NA	NA	NA	NA	NA	NA	NA	NA	NA	NA	NA	NA	Sval2	protein_coding
ENSMUSG00000014158	NA	NA	NA	NA	NA	NA	NA	NA	NA	NA	NA	NA	Trpv4	protein_coding
ENSMUSG00000014164	1506	1130	1380	934	398	423	561	448	899	1597	2094	1439	Klhl3	protein_coding
ENSMUSG00000014177	475	506	436	631	672	523	587	611	556	508	628	622	Tvp23b	protein_coding
ENSMUSG00000014195	3141	3496	3074	3240	2764	2651	2517	2776	3178	3120	3074	2891	Dnajc7	protein_coding
ENSMUSG00000014198	38	22	73	18	49	63	38	64	16	16	19	18	Zfp385c	protein_coding
ENSMUSG00000014226	2769	2992	1670	2481	2001	1874	1890	2172	1101	1403	1029	1272	Cacybp	protein_coding
ENSMUSG00000014232	580	728	629	971	748	788	897	969	1096	1173	1740	1505	Cluap1	protein_coding
ENSMUSG00000014243	325	445	436	570	624	709	688	926	919	950	743	839	Zswim7	protein_coding
ENSMUSG00000014245	503	526	351	406	415	389	320	398	473	514	546	545	Pigl	protein_coding
ENSMUSG00000014294	789	802	726	528	757	665	654	584	514	503	516	592	Ndufa2	protein_coding
ENSMUSG00000014301	408	454	678	388	380	369	331	355	355	390	337	327	Pam16	protein_coding
ENSMUSG00000014303	940	960	896	704	805	779	556	578	583	603	500	466	Glis2	protein_coding
ENSMUSG00000014313	1282	1254	1755	1104	1199	1031	1185	1088	1209	1211	1273	1229	Cox6c	protein_coding
ENSMUSG00000014329	NA	NA	NA	NA	NA	NA	NA	NA	NA	NA	NA	NA	Bicc1	protein_coding
ENSMUSG00000014349	2645	2612	2190	2354	2836	2786	2691	2658	3164	2784	2476	2606	Ube2z	protein_coding
ENSMUSG00000014351	NA	NA	NA	NA	NA	NA	NA	NA	NA	NA	NA	NA	Gip	protein_coding
ENSMUSG00000014353	1600	1465	1743	1565	1500	1679	1487	1619	2770	2565	2217	2362	Tmem87b	protein_coding
ENSMUSG00000014355	3803	3985	3485	3561	3510	3768	3347	3505	4534	4625	5009	4840	Anapc1	protein_coding
ENSMUSG00000014361	NA	NA	NA	NA	NA	NA	NA	NA	NA	NA	NA	NA	Mertk	protein_coding
ENSMUSG00000014402	1060	1343	871	1408	1333	1228	1700	1712	1194	1180	1080	1151	Tsg101	protein_coding
ENSMUSG00000014418	1166	1193	1259	1110	1224	1249	1065	1226	1107	1158	1166	1164	Hps5	protein_coding
ENSMUSG00000014426	3166	2644	3316	2657	2789	2783	2972	3122	4442	4432	5147	4636	Map3k4	protein_coding
ENSMUSG00000014444	5608	5847	4332	5175	6250	7063	5356	5869	5352	4672	3689	4384	Piezo1	protein_coding
ENSMUSG00000014453	NA	NA	NA	NA	NA	NA	NA	NA	NA	NA	NA	NA	Blk	protein_coding
ENSMUSG00000014470	2394	2751	2154	2075	2961	3136	2196	2573	2682	2302	2343	2381	Rnf166	protein_coding
ENSMUSG00000014496	1688	1838	1936	1529	1591	1687	1483	1800	1867	2656	2384	2613	Ankrd28	protein_coding
ENSMUSG00000014498	2245	2488	1924	2809	2194	1947	1896	2061	2540	2274	2299	2442	Ankrd52	protein_coding
ENSMUSG00000014503	436	365	581	406	482	481	449	500	474	415	423	467	Pkd2l2	protein_coding
ENSMUSG00000014504	385	350	557	449	485	427	419	418	408	386	345	392	Srp19	protein_coding
ENSMUSG00000014529	77	54	48	36	73	54	55	49	108	88	180	135	Tmbim7	protein_coding
ENSMUSG00000014542	NA	NA	NA	NA	NA	NA	NA	NA	NA	NA	NA	NA	Clec4f	protein_coding
ENSMUSG00000014543	NA	NA	NA	NA	NA	NA	NA	NA	NA	NA	NA	NA	Klra17	protein_coding
ENSMUSG00000014547	1998	2014	1815	1632	1532	1597	1470	1438	1731	2032	2382	2068	Wdfy2	protein_coding
ENSMUSG00000014550	1192	1169	1210	1274	1494	1416	1430	1587	1947	1736	1413	1632	Rbsn	protein_coding
ENSMUSG00000014551	1340	1373	1706	1699	1825	1965	1818	1789	1947	1952	2156	2141	Mrps25	protein_coding
ENSMUSG00000014554	806	741	702	922	697	710	817	937	546	630	776	714	Dguok	protein_coding
ENSMUSG00000014592	5623	5584	6680	6273	6711	6928	6290	6576	9754	9831	9975	9042	Camta1	protein_coding
ENSMUSG00000014599	469	580	508	777	274	277	86	102	48	92	62	32	Csf1	protein_coding
ENSMUSG00000014601	1443	1623	1622	1638	2011	1954	1782	2000	2727	2401	2268	2255	Strip1	protein_coding
ENSMUSG00000014602	NA	NA	NA	NA	NA	NA	NA	NA	NA	NA	NA	NA	Kif1a	protein_coding
ENSMUSG00000014603	NA	NA	NA	NA	NA	NA	NA	NA	NA	NA	NA	NA	Alx3	protein_coding
ENSMUSG00000014606	990	865	799	959	1035	1047	946	1003	975	900	969	928	Slc25a11	protein_coding
ENSMUSG00000014609	251	252	109	243	414	306	199	264	221	173	198	211	Chrne	protein_coding
ENSMUSG00000014633	337	311	678	340	290	259	263	323	245	234	372	313	Cmc2	protein_coding
ENSMUSG00000014668	2421	2492	1561	2785	2710	2800	2740	2799	3027	2865	2313	2580	Chfr	protein_coding
ENSMUSG00000014686	46	9	0	0	35	51	38	28	24	28	32	41	Ceacam16	protein_coding
ENSMUSG00000014704	NA	NA	NA	NA	NA	NA	NA	NA	NA	NA	NA	NA	Hoxa2	protein_coding
ENSMUSG00000014725	NA	NA	NA	NA	NA	NA	NA	NA	NA	NA	NA	NA	Adam28	protein_coding
ENSMUSG00000014747	77	109	97	61	154	172	207	158	108	88	105	110	Ankrd53	protein_coding
ENSMUSG00000014748	1081	1078	1089	1165	1549	1399	1372	1404	1612	1304	1312	1425	Tex261	protein_coding
ENSMUSG00000014763	1457	1239	1113	1286	1095	1083	1133	1333	1623	1503	2246	1829	Fam120b	protein_coding
ENSMUSG00000014767	1610	1504	1924	1553	1609	1556	1744	1904	1503	1597	1496	1425	Tbp	protein_coding
ENSMUSG00000014769	2884	2833	3461	2396	2783	2899	2587	2867	3055	2982	2644	2816	Psmb1	protein_coding
ENSMUSG00000014771	582	563	678	673	675	616	643	782	507	556	556	508	Pdcd2	protein_coding
ENSMUSG00000014773	NA	NA	NA	NA	NA	NA	NA	NA	NA	NA	NA	NA	Dll1	protein_coding
ENSMUSG00000014776	NA	NA	NA	NA	NA	NA	NA	NA	NA	NA	NA	NA	Nol3	protein_coding
ENSMUSG00000014778	771	978	992	710	885	845	736	766	732	676	634	608	Fhod1	protein_coding
ENSMUSG00000014782	NA	NA	NA	NA	NA	NA	NA	NA	NA	NA	NA	NA	Plekhg4	protein_coding
ENSMUSG00000014786	61	120	133	109	68	91	62	51	20	19	6	14	Slc9a5	protein_coding
ENSMUSG00000014791	92	126	169	85	103	98	90	83	65	102	130	100	Elmo3	protein_coding
ENSMUSG00000014813	NA	NA	NA	NA	NA	NA	NA	NA	NA	NA	NA	NA	Stc1	protein_coding
ENSMUSG00000014837	86	126	48	24	158	144	151	97	27	36	46	38	4931428F04Rik	protein_coding
ENSMUSG00000014846	417	272	242	328	78	83	37	29	21	16	8	16	Tppp3	protein_coding
ENSMUSG00000014850	1546	1475	1259	1832	1512	1604	1682	1662	2491	2733	3354	2933	Msh3	protein_coding
ENSMUSG00000014852	38	33	97	73	37	20	32	25	8	10	16	21	Adamts13	protein_coding
ENSMUSG00000014856	528	630	944	619	577	551	521	508	503	501	512	502	Tmem208	protein_coding
ENSMUSG00000014859	1265	1345	1271	1159	1251	1248	1043	1135	1227	1110	1141	1206	E2f4	protein_coding
ENSMUSG00000014867	4038	3709	3364	3428	4364	4111	3701	4348	3974	3472	4012	4129	Surf4	protein_coding
ENSMUSG00000014873	580	687	581	661	622	527	477	549	415	359	387	395	Surf2	protein_coding
ENSMUSG00000014905	2360	2053	1839	2445	2495	2396	2383	2516	1820	1839	1930	1879	Dnajb9	protein_coding
ENSMUSG00000014907	783	1008	460	934	1176	1286	1164	1308	1577	1760	1613	1590	Naf1	protein_coding
ENSMUSG00000014932	247	311	375	279	448	571	570	469	289	357	162	199	Yes1	protein_coding
ENSMUSG00000014956	7281	7205	6450	7523	7677	7644	8018	7804	10357	10059	10186	10686	Ppp1cb	protein_coding
ENSMUSG00000014959	2852	3159	2977	3573	3510	3801	3445	3998	4751	4758	4658	4943	Gorasp2	protein_coding
ENSMUSG00000014980	92	56	48	85	76	83	89	137	75	86	109	87	Tsen15	protein_coding
ENSMUSG00000015001	46	61	109	133	56	64	46	60	63	54	145	89	Oc90	protein_coding
ENSMUSG00000015002	3960	4239	4066	4186	3511	3586	4385	4391	5491	6323	7244	6757	Efr3a	protein_coding
ENSMUSG00000015013	234	152	315	273	351	366	294	343	351	359	312	285	Trappc2l	protein_coding
ENSMUSG00000015016	436	439	327	322	186	251	270	252	277	361	532	382	Acsf3	protein_coding
ENSMUSG00000015023	2297	2053	1585	2293	2626	2640	2446	2502	3266	3353	2957	3061	Ddx19a	protein_coding
ENSMUSG00000015027	551	508	266	582	408	419	406	531	427	546	732	541	Galns	protein_coding
ENSMUSG00000015053	NA	NA	NA	NA	NA	NA	NA	NA	NA	NA	NA	NA	Gata2	protein_coding
ENSMUSG00000015083	115	106	85	200	151	108	90	97	98	82	95	77	C8g	protein_coding
ENSMUSG00000015085	NA	NA	NA	NA	NA	NA	NA	NA	NA	NA	NA	NA	Entpd2	protein_coding
ENSMUSG00000015087	1585	1903	1622	1723	1605	1648	1449	1504	2006	2053	2031	1989	Rabl6	protein_coding
ENSMUSG00000015090	NA	NA	NA	NA	NA	NA	NA	NA	NA	NA	NA	NA	Ptgds	protein_coding
ENSMUSG00000015092	1370	1226	1380	886	1047	790	776	758	708	679	761	682	Edf1	protein_coding
ENSMUSG00000015093	134	150	169	49	149	118	142	103	113	93	131	110	Clic3	protein_coding
ENSMUSG00000015094	NA	NA	NA	NA	NA	NA	NA	NA	NA	NA	NA	NA	Npdc1	protein_coding
ENSMUSG00000015095	597	508	557	522	564	490	460	491	559	564	561	577	Fbxw5	protein_coding
ENSMUSG00000015112	383	356	702	570	606	550	876	705	1373	1680	2666	1644	Slc25a13	protein_coding
ENSMUSG00000015120	3300	3768	3037	3701	3693	3762	3357	3480	3658	3311	3397	3445	Ube2i	protein_coding
ENSMUSG00000015126	312	382	593	346	383	322	342	415	281	234	288	306	Tsr3	protein_coding
ENSMUSG00000015127	5795	5582	4816	4872	4509	4702	4242	3988	5531	5469	5242	4961	Unkl	protein_coding
ENSMUSG00000015133	3430	2714	3207	4308	4420	4069	4253	4454	6377	5017	6622	6134	Lrrk1	protein_coding
ENSMUSG00000015134	11	9	0	73	88	109	41	41	7	7	12	8	Aldh1a3	protein_coding
ENSMUSG00000015143	1225	1065	774	953	1328	1473	1800	911	477	1546	586	895	Actn1	protein_coding
ENSMUSG00000015149	1763	1930	2009	1869	1932	1856	1474	1662	1480	1312	1180	1337	Sirt2	protein_coding
ENSMUSG00000015165	7062	7325	6160	6643	6615	6513	5367	5650	6057	5348	5022	5485	Hnrnpl	protein_coding
ENSMUSG00000015176	1476	1534	1355	1286	1245	1105	1279	1249	1203	1078	1186	1127	Nolc1	protein_coding
ENSMUSG00000015189	544	578	411	704	409	403	544	500	698	890	1135	1088	Casd1	protein_coding
ENSMUSG00000015202	304	143	230	158	138	103	158	113	68	161	91	137	Cnksr3	protein_coding
ENSMUSG00000015214	2136	1982	2178	2390	2164	2161	2569	2473	2991	3096	3819	3512	Mtmr1	protein_coding
ENSMUSG00000015217	218	209	73	255	105	154	94	129	117	126	168	123	Hmgb3	protein_coding
ENSMUSG00000015222	NA	NA	NA	NA	NA	NA	NA	NA	NA	NA	NA	NA	Map2	protein_coding
ENSMUSG00000015224	NA	NA	NA	NA	NA	NA	NA	NA	NA	NA	NA	NA	Cyp2j9	protein_coding
ENSMUSG00000015242	NA	NA	NA	NA	NA	NA	NA	NA	NA	NA	NA	NA	Nipsnap3a	protein_coding
ENSMUSG00000015243	494	689	641	485	941	1018	1350	1145	1829	1986	2063	1857	Abca1	protein_coding
ENSMUSG00000015247	505	508	266	437	650	659	596	724	752	688	579	762	Nipsnap3b	protein_coding
ENSMUSG00000015289	130	152	218	133	154	108	91	134	126	111	90	120	Lage3	protein_coding
ENSMUSG00000015290	584	519	799	570	754	666	581	687	676	620	583	582	Ubl4a	protein_coding
ENSMUSG00000015291	1265	1345	1174	1153	1111	1030	983	1016	802	724	751	799	Gdi1	protein_coding
ENSMUSG00000015305	NA	NA	NA	NA	NA	NA	NA	NA	NA	NA	NA	NA	Sash1	protein_coding
ENSMUSG00000015312	3009	2810	2009	2330	2883	2516	1518	1331	858	902	846	772	Gadd45b	protein_coding
ENSMUSG00000015314	122	152	97	158	155	184	266	176	197	653	421	473	Slamf6	protein_coding
ENSMUSG00000015316	3845	5211	2795	4186	1922	2158	2894	3138	1557	2464	2732	2205	Slamf1	protein_coding
ENSMUSG00000015335	107	70	0	49	96	81	94	95	108	89	116	95	Zdhhc12	protein_coding
ENSMUSG00000015337	304	332	375	297	388	298	288	284	309	286	338	317	Endog	protein_coding
ENSMUSG00000015340	80	43	169	364	37	13	21	17	1	2	3	47	Cybb	protein_coding
ENSMUSG00000015341	1323	1186	629	1238	1075	1149	1049	1080	919	1028	952	926	Golga7	protein_coding
ENSMUSG00000015342	136	67	145	109	218	234	204	265	285	293	315	296	Xk	protein_coding
ENSMUSG00000015354	NA	NA	NA	NA	NA	NA	NA	NA	NA	NA	NA	NA	Pcolce2	protein_coding
ENSMUSG00000015355	2318	2103	1876	2190	3396	3262	3283	4022	4114	3033	2793	3704	Cd48	protein_coding
ENSMUSG00000015357	1003	1002	774	934	1033	1037	809	906	883	897	972	928	Clpx	protein_coding
ENSMUSG00000015363	1755	1704	2033	1359	1772	1670	1546	1585	1520	1304	1354	1390	Trabd	protein_coding
ENSMUSG00000015365	NA	NA	NA	NA	NA	NA	NA	NA	NA	NA	NA	NA	Mov10l1	protein_coding
ENSMUSG00000015377	383	313	206	376	304	326	345	266	348	360	341	285	Dennd6b	protein_coding
ENSMUSG00000015396	237	330	97	182	72	28	24	32	4	35	13	41	Cd83	protein_coding
ENSMUSG00000015401	NA	NA	NA	NA	NA	NA	NA	NA	NA	NA	NA	NA	Tmem27	protein_coding
ENSMUSG00000015405	NA	NA	NA	NA	NA	NA	NA	NA	NA	NA	NA	NA	Ace2	protein_coding
ENSMUSG00000015437	1751	2043	3013	3216	12362	9759	9681	10292	4070	2626	3039	3678	Gzmb	protein_coding
ENSMUSG00000015441	NA	NA	NA	NA	NA	NA	NA	NA	NA	NA	NA	NA	Gzmf	protein_coding
ENSMUSG00000015443	NA	NA	NA	NA	NA	NA	NA	NA	NA	NA	NA	NA	Gzmn	protein_coding
ENSMUSG00000015451	46	96	109	109	52	88	38	49	24	38	19	25	C4a	processed_transcript
ENSMUSG00000015452	50	54	97	12	46	46	21	17	22	20	21	16	Ager	protein_coding
ENSMUSG00000015461	1066	1221	1041	1201	1214	1239	1096	1165	1098	1152	1104	1120	Atf6b	protein_coding
ENSMUSG00000015467	84	83	0	91	73	42	59	47	48	32	49	56	Egfl8	protein_coding
ENSMUSG00000015468	153	200	182	188	193	147	145	124	44	35	58	58	Notch4	protein_coding
ENSMUSG00000015474	679	713	726	534	610	677	519	633	581	544	535	566	Ppt2	protein_coding
ENSMUSG00000015476	209	274	169	121	189	171	218	129	174	260	379	268	Prrt1	protein_coding
ENSMUSG00000015478	387	337	363	303	381	434	295	424	328	313	301	344	Rnf5	protein_coding
ENSMUSG00000015484	59	54	0	12	51	30	30	35	16	21	4	12	Fam163a	protein_coding
ENSMUSG00000015488	716	661	472	764	576	524	727	638	802	686	755	798	Cacfd1	protein_coding
ENSMUSG00000015501	23253	24413	18697	21544	14132	15657	16563	16307	17688	21304	20014	19820	Hivep2	protein_coding
ENSMUSG00000015519	NA	NA	NA	NA	NA	NA	NA	NA	NA	NA	NA	NA	2310057J18Rik	protein_coding
ENSMUSG00000015522	2404	2423	2275	2354	2689	2938	2777	3121	3306	3463	3269	3357	Arnt	protein_coding
ENSMUSG00000015533	1078	1000	1029	1019	963	1184	1254	1455	1845	1533	2201	2170	Itga2	protein_coding
ENSMUSG00000015536	322	282	242	364	401	363	394	333	453	376	349	410	Mocs2	protein_coding
ENSMUSG00000015542	379	335	315	285	405	312	375	241	166	145	157	171	Nat9	protein_coding
ENSMUSG00000015568	NA	NA	NA	NA	NA	NA	NA	NA	NA	NA	NA	NA	Lpl	protein_coding
ENSMUSG00000015575	2190	2434	1985	2730	2096	2069	2224	2230	2207	2063	1780	1893	Atp6v0e	protein_coding
ENSMUSG00000015579	NA	NA	NA	NA	NA	NA	NA	NA	NA	NA	NA	NA	Nkx2-5	protein_coding
ENSMUSG00000015597	1478	1308	1694	1772	1567	1457	1523	1786	1830	1140	789	1415	Zfp318	protein_coding
ENSMUSG00000015599	417	428	121	394	109	111	75	74	50	45	27	55	Ttbk1	protein_coding
ENSMUSG00000015605	1880	1982	1912	1747	2677	2213	2131	2130	1846	1629	1547	1689	Srf	protein_coding
ENSMUSG00000015619	4919	5689	5543	5800	3370	3871	4377	4334	3592	4078	4905	4201	Gata3	protein_coding
ENSMUSG00000015627	NA	NA	NA	NA	NA	NA	NA	NA	NA	NA	NA	NA	Gata5	protein_coding
ENSMUSG00000015647	383	404	218	328	180	172	142	157	124	121	159	102	Lama5	protein_coding
ENSMUSG00000015652	NA	NA	NA	NA	NA	NA	NA	NA	NA	NA	NA	NA	Steap1	protein_coding
ENSMUSG00000015653	NA	NA	NA	NA	NA	NA	NA	NA	NA	NA	NA	NA	Steap2	protein_coding
ENSMUSG00000015656	45370	48013	37950	44975	34357	34813	34378	33296	13516	15749	11754	12706	Hspa8	protein_coding
ENSMUSG00000015659	723	721	750	686	494	614	462	519	401	451	492	457	Serac1	protein_coding
ENSMUSG00000015665	NA	NA	NA	NA	NA	NA	NA	NA	NA	NA	NA	NA	Awat1	protein_coding
ENSMUSG00000015668	224	185	145	243	174	194	139	151	149	129	167	173	Pdzd11	protein_coding
ENSMUSG00000015671	2237	2360	3001	2136	2908	2659	2888	2851	3169	2942	3031	3296	Psma2	protein_coding
ENSMUSG00000015672	387	309	363	243	432	374	435	405	349	305	271	244	Mrpl32	protein_coding
ENSMUSG00000015697	779	687	799	910	905	919	884	914	1143	1081	1313	1131	Setdb1	protein_coding
ENSMUSG00000015702	25	39	24	36	52	45	74	73	31	23	43	36	Anxa9	protein_coding
ENSMUSG00000015709	1384	939	750	1468	59	26	3	11	67	62	421	208	Arnt2	protein_coding
ENSMUSG00000015711	454	565	254	564	1556	1498	1248	1544	1240	786	596	844	Prune1	protein_coding
ENSMUSG00000015714	1154	1139	1125	886	1190	1235	1225	1183	1524	1244	1207	1295	Cers2	protein_coding
ENSMUSG00000015721	NA	NA	NA	NA	NA	NA	NA	NA	NA	NA	NA	NA	Nlrp5	protein_coding
ENSMUSG00000015733	4921	4939	4962	5527	5162	5579	5254	5563	7329	7315	7423	7407	Capza2	protein_coding
ENSMUSG00000015745	92	93	48	73	77	100	30	33	71	62	71	104	Plekho1	protein_coding
ENSMUSG00000015747	396	372	387	497	361	424	400	467	608	632	652	693	Vps45	protein_coding
ENSMUSG00000015748	945	1223	1138	1317	1062	1025	1129	1111	1236	1081	987	1011	Prpf3	protein_coding
ENSMUSG00000015749	2944	2966	2311	2566	2739	2281	2413	2227	2005	1971	1642	1831	Anp32e	protein_coding
ENSMUSG00000015750	683	576	968	995	1017	1016	921	971	904	923	1222	1119	Aph1a	protein_coding
ENSMUSG00000015755	5949	5700	4768	5169	5243	5328	4925	5571	5424	5611	5413	5369	Tab2	protein_coding
ENSMUSG00000015757	1768	2038	1404	2312	1984	2054	2114	2230	2327	2129	1867	2063	Ppil4	protein_coding
ENSMUSG00000015759	681	611	411	680	630	613	643	762	639	674	656	630	Cnih1	protein_coding
ENSMUSG00000015766	147	148	24	67	138	164	130	134	117	87	70	48	Eps8	protein_coding
ENSMUSG00000015776	821	739	835	862	856	970	968	876	821	715	753	667	Med22	protein_coding
ENSMUSG00000015787	NA	NA	NA	NA	NA	NA	NA	NA	NA	NA	NA	NA	Abo	protein_coding
ENSMUSG00000015790	815	837	605	874	834	768	699	757	624	647	645	610	Surf1	protein_coding
ENSMUSG00000015804	1089	1176	1150	1165	1433	1406	1176	1403	1410	1301	1186	1288	Med28	protein_coding
ENSMUSG00000015806	834	895	1283	1025	946	936	1014	971	824	806	829	810	Qdpr	protein_coding
ENSMUSG00000015812	54	35	121	85	73	61	55	72	117	64	144	103	Gnrh1	protein_coding
ENSMUSG00000015829	NA	NA	NA	NA	NA	NA	NA	NA	NA	NA	NA	NA	Tnr	protein_coding
ENSMUSG00000015837	8511	9478	8786	8937	9478	8865	7466	8105	6910	7062	7030	6621	Sqstm1	protein_coding
ENSMUSG00000015839	6119	6204	5869	6285	6307	6661	6982	6869	4527	4335	3724	4060	Nfe2l2	protein_coding
ENSMUSG00000015843	NA	NA	NA	NA	NA	NA	NA	NA	NA	NA	NA	NA	Rxrg	protein_coding
ENSMUSG00000015846	2209	2162	2033	2645	3550	3577	3575	3630	4763	4684	3661	3900	Rxra	protein_coding
ENSMUSG00000015850	410	541	351	649	261	276	252	302	113	130	187	119	Adamtsl4	protein_coding
ENSMUSG00000015852	8	20	48	36	54	73	59	66	36	49	52	51	Fcrls	protein_coding
ENSMUSG00000015854	NA	NA	NA	NA	NA	NA	NA	NA	NA	NA	NA	NA	Cd5l	protein_coding
ENSMUSG00000015869	1233	1212	968	1159	1524	1346	1397	1373	1324	1221	1109	1152	Prpsap1	protein_coding
ENSMUSG00000015879	189	302	411	425	276	292	260	296	164	154	130	138	Fam184b	protein_coding
ENSMUSG00000015880	176	178	24	79	156	189	93	138	155	163	162	151	Ncapg	protein_coding
ENSMUSG00000015882	3217	2996	3655	3240	3078	3037	3231	3631	4175	5005	4379	4556	Lcorl	protein_coding
ENSMUSG00000015889	2431	1943	1622	1759	2078	2319	2231	2252	2353	2517	2912	2800	Lta4h	protein_coding
ENSMUSG00000015890	54	61	121	73	50	22	99	56	38	17	46	10	Amdhd1	protein_coding
ENSMUSG00000015932	1598	1519	1476	1784	1855	1840	1886	1869	1491	1487	808	1049	Dstn	protein_coding
ENSMUSG00000015937	9853	10074	8290	9823	8550	8365	8867	8258	8272	8360	8942	8554	H2afy	protein_coding
ENSMUSG00000015942	549	595	424	443	560	483	506	468	574	614	838	717	Gtf2ird2	protein_coding
ENSMUSG00000015943	350	348	242	237	304	283	238	190	135	164	166	154	Bola1	protein_coding
ENSMUSG00000015944	580	571	678	710	675	560	660	635	815	681	727	701	Gatsl2	protein_coding
ENSMUSG00000015947	NA	NA	NA	NA	NA	NA	NA	NA	NA	NA	NA	NA	Fcgr1	protein_coding
ENSMUSG00000015950	260	282	194	267	170	174	192	187	98	168	231	209	Ncf1	protein_coding
ENSMUSG00000015957	513	350	218	340	247	203	295	289	112	83	38	66	Wnt11	protein_coding
ENSMUSG00000015961	4297	4076	4478	4211	4352	4519	4363	4243	4520	5152	4521	4597	Adss	protein_coding
ENSMUSG00000015962	84	104	97	85	169	158	211	146	109	72	209	139	1700016C15Rik	protein_coding
ENSMUSG00000015966	115	109	169	121	115	113	184	188	98	65	132	111	Il17rb	protein_coding
ENSMUSG00000015968	909	654	920	564	896	857	925	1135	1268	1159	1015	997	Cacna1d	protein_coding
ENSMUSG00000015970	NA	NA	NA	NA	NA	NA	NA	NA	NA	NA	NA	NA	Chdh	protein_coding
ENSMUSG00000015971	1256	1158	1718	1292	1200	1241	1269	1428	1141	1069	1170	1147	Actr8	protein_coding
ENSMUSG00000015980	NA	NA	NA	NA	NA	NA	NA	NA	NA	NA	NA	NA	Lrrc27	protein_coding
ENSMUSG00000015981	1022	900	726	886	658	525	409	443	318	271	270	316	Stk32c	protein_coding
ENSMUSG00000015994	549	656	581	752	860	981	676	854	1673	1419	1253	1343	Fnta	protein_coding
ENSMUSG00000016018	3047	3220	2566	3313	2908	2987	2460	2955	4318	4284	3738	4358	Skiv2l2	protein_coding
ENSMUSG00000016024	34	39	194	36	13	10	32	21	9	38	65	38	Lbp	protein_coding
ENSMUSG00000016028	4352	5615	5833	4793	3433	4144	5808	4785	4015	5957	8175	6197	Celsr1	protein_coding
ENSMUSG00000016087	23890	26735	23199	23971	20153	20900	22370	21167	25044	25826	30582	27811	Fli1	protein_coding
ENSMUSG00000016128	61	150	617	109	19	4	18	13	5	2	1	3	Stard13	protein_coding
ENSMUSG00000016150	121	122	24	140	121	159	274	187	74	55	165	87	Tenm1	protein_coding
ENSMUSG00000016179	8	0	24	0	37	34	18	19	49	27	40	41	Camk1g	protein_coding
ENSMUSG00000016181	1334	1336	1380	1662	1647	1610	1620	1668	1264	1315	1002	1098	Diexf	protein_coding
ENSMUSG00000016194	2502	2434	1985	2882	4142	4189	4192	4304	5153	4350	4152	4793	Hsd11b1	protein_coding
ENSMUSG00000016200	NA	NA	NA	NA	NA	NA	NA	NA	NA	NA	NA	NA	Syt14	protein_coding
ENSMUSG00000016206	825	932	726	692	937	848	869	919	789	829	893	895	H2-M3	protein_coding
ENSMUSG00000016239	949	997	1259	728	287	285	272	265	109	333	466	321	Lonrf3	protein_coding
ENSMUSG00000016252	1120	1058	1549	1068	1066	972	965	867	734	839	686	794	Atp5e	protein_coding
ENSMUSG00000016253	509	395	484	497	477	438	474	484	658	600	527	534	Nelfcd	protein_coding
ENSMUSG00000016255	NA	NA	NA	NA	NA	NA	NA	NA	NA	NA	NA	NA	Tubb1	protein_coding
ENSMUSG00000016256	484	482	617	479	420	277	508	470	398	389	359	416	Ctsz	protein_coding
ENSMUSG00000016257	723	656	702	655	825	756	674	713	826	764	619	726	Prelid3b	protein_coding
ENSMUSG00000016262	NA	NA	NA	NA	NA	NA	NA	NA	NA	NA	NA	NA	Sertad4	protein_coding
ENSMUSG00000016283	NA	NA	NA	NA	NA	NA	NA	NA	NA	NA	NA	NA	H2-M2	protein_coding
ENSMUSG00000016308	1168	1208	1525	1499	1156	1162	1223	1166	945	1019	967	994	Ube2a	protein_coding
ENSMUSG00000016319	3334	3303	3994	3828	3746	3460	3611	3341	2784	2832	2900	2944	Slc25a5	protein_coding
ENSMUSG00000016327	NA	NA	NA	NA	NA	NA	NA	NA	NA	NA	NA	NA	Atp1b4	protein_coding
ENSMUSG00000016344	559	563	750	643	651	474	581	474	544	480	518	562	Ppdpf	protein_coding
ENSMUSG00000016346	NA	NA	NA	NA	NA	NA	NA	NA	NA	NA	NA	NA	Kcnq2	protein_coding
ENSMUSG00000016349	NA	NA	NA	NA	NA	NA	NA	NA	NA	NA	NA	NA	Eef1a2	protein_coding
ENSMUSG00000016356	226	163	242	376	183	170	242	233	182	229	285	239	Col20a1	protein_coding
ENSMUSG00000016382	NA	NA	NA	NA	NA	NA	NA	NA	NA	NA	NA	NA	Pls3	protein_coding
ENSMUSG00000016386	NA	NA	NA	NA	NA	NA	NA	NA	NA	NA	NA	NA	Mpped2	protein_coding
ENSMUSG00000016409	681	595	484	667	812	780	862	818	935	965	767	830	Nkap	protein_coding
ENSMUSG00000016427	446	443	629	376	405	325	435	335	343	349	353	359	Ndufa1	protein_coding
ENSMUSG00000016458	NA	NA	NA	NA	NA	NA	NA	NA	NA	NA	NA	NA	Wt1	protein_coding
ENSMUSG00000016477	1198	913	363	1274	811	723	643	790	908	1503	1786	1370	E2f3	protein_coding
ENSMUSG00000016481	1592	1541	1694	1814	2149	2203	2303	2310	3359	3026	2954	3168	Cr1l	protein_coding
ENSMUSG00000016487	792	1239	871	728	558	548	449	342	729	767	428	407	Ppfibp1	protein_coding
ENSMUSG00000016493	314	402	569	455	706	615	896	755	754	633	800	761	Cd46	protein_coding
ENSMUSG00000016494	NA	NA	NA	NA	NA	NA	NA	NA	NA	NA	NA	NA	Cd34	protein_coding
ENSMUSG00000016495	628	478	750	328	487	484	431	450	572	611	579	678	Plgrkt	protein_coding
ENSMUSG00000016496	2201	2823	1973	2390	1802	2139	1771	1964	2186	2500	2427	2576	Cd274	protein_coding
ENSMUSG00000016498	184	248	230	322	56	52	74	66	45	157	182	141	Pdcd1lg2	protein_coding
ENSMUSG00000016503	649	678	678	667	646	766	605	612	588	567	634	538	Gtf3a	protein_coding
ENSMUSG00000016510	756	689	678	807	815	964	727	784	709	672	672	562	Mtif3	protein_coding
ENSMUSG00000016520	3181	2740	2178	3155	3539	3458	3561	3041	4044	3983	3548	3664	Lnx2	protein_coding
ENSMUSG00000016524	NA	NA	NA	NA	NA	NA	NA	NA	NA	NA	NA	NA	Il19	protein_coding
ENSMUSG00000016526	191	302	411	364	174	123	186	111	46	32	23	41	Dyrk3	protein_coding
ENSMUSG00000016528	7968	8085	8277	8470	5789	6140	5409	5881	6972	7644	6526	6358	Mapkapk2	protein_coding
ENSMUSG00000016529	113	93	48	55	52	34	59	51	32	27	28	32	Il10	protein_coding
ENSMUSG00000016534	1834	1873	1973	2148	1789	1761	1721	1767	1581	1661	1448	1473	Lamp2	protein_coding
ENSMUSG00000016541	2459	2016	1549	2469	1656	1639	2020	1675	2202	2917	3607	3040	Atxn10	protein_coding
ENSMUSG00000016552	253	269	351	243	223	208	243	197	266	209	269	207	Foxred2	protein_coding
ENSMUSG00000016554	2029	2214	2154	2305	2504	2298	1948	2224	2054	2091	1776	1842	Eif3d	protein_coding
ENSMUSG00000016559	16366	16538	17511	15604	12909	10560	11632	10498	6036	5697	6301	5702	H3f3b	protein_coding
ENSMUSG00000016619	3275	3207	2832	2833	4284	3730	3603	3746	4248	3738	3658	3862	Nup50	protein_coding
ENSMUSG00000016624	1123	1017	424	649	894	1013	952	711	1069	1000	879	930	Phf21b	protein_coding
ENSMUSG00000016626	NA	NA	NA	NA	NA	NA	NA	NA	NA	NA	NA	NA	Nlrp14	protein_coding
ENSMUSG00000016637	235	254	411	334	252	263	308	338	229	217	257	237	Ift27	protein_coding
ENSMUSG00000016664	2800	2605	2130	2494	2857	2597	2942	3055	3463	3240	2696	3092	Pacsin2	protein_coding
ENSMUSG00000016756	304	204	629	261	2488	2521	2581	1836	3609	3459	1702	2497	Cmah	protein_coding
ENSMUSG00000016757	1550	1530	1452	1274	1404	1511	1480	1355	1240	1146	1092	1083	Ttll12	protein_coding
ENSMUSG00000016758	253	306	97	279	128	137	152	170	180	202	225	185	Bik	protein_coding
ENSMUSG00000016763	38	61	0	36	52	70	50	63	9	14	9	13	Scube1	protein_coding
ENSMUSG00000016831	3145	3290	2771	3537	3621	3612	3473	3637	3646	3648	3972	3582	Tox4	protein_coding
ENSMUSG00000016833	323	400	363	643	428	359	351	366	330	289	267	274	Mrps18c	protein_coding
ENSMUSG00000016918	NA	NA	NA	NA	NA	NA	NA	NA	NA	NA	NA	NA	Sulf1	protein_coding
ENSMUSG00000016921	1994	1936	1936	1747	1864	1860	1793	1689	2197	2291	2906	2712	Srsf6	protein_coding
ENSMUSG00000016933	13329	13122	8701	11248	11265	11398	10401	10790	10612	10999	12903	11405	Plcg1	protein_coding
ENSMUSG00000016940	381	489	266	510	697	703	601	691	838	716	613	690	Kctd2	protein_coding
ENSMUSG00000016942	147	230	363	291	210	173	114	115	89	44	58	44	Tmprss6	protein_coding
ENSMUSG00000016946	1028	1069	1089	1189	1349	1287	1532	1425	1526	1378	1425	1363	Kctd5	protein_coding
ENSMUSG00000016982	NA	NA	NA	NA	NA	NA	NA	NA	NA	NA	NA	NA	Pom121l2	protein_coding
ENSMUSG00000016984	1041	967	581	1250	1212	1233	1284	1460	1655	1650	1437	1535	Etaa1	protein_coding
ENSMUSG00000016995	NA	NA	NA	NA	NA	NA	NA	NA	NA	NA	NA	NA	Matn4	protein_coding
ENSMUSG00000016998	NA	NA	NA	NA	NA	NA	NA	NA	NA	NA	NA	NA	Svs4	protein_coding
ENSMUSG00000017000	NA	NA	NA	NA	NA	NA	NA	NA	NA	NA	NA	NA	Svs6	protein_coding
ENSMUSG00000017002	NA	NA	NA	NA	NA	NA	NA	NA	NA	NA	NA	NA	Slpi	protein_coding
ENSMUSG00000017003	NA	NA	NA	NA	NA	NA	NA	NA	NA	NA	NA	NA	Svs3a	protein_coding
ENSMUSG00000017004	NA	NA	NA	NA	NA	NA	NA	NA	NA	NA	NA	NA	Svs5	protein_coding
ENSMUSG00000017007	NA	NA	NA	NA	NA	NA	NA	NA	NA	NA	NA	NA	Rbpjl	protein_coding
ENSMUSG00000017009	241	513	145	291	112	89	35	38	12	35	29	28	Sdc4	protein_coding
ENSMUSG00000017049	NA	NA	NA	NA	NA	NA	NA	NA	NA	NA	NA	NA	Ccdc70	protein_coding
ENSMUSG00000017057	NA	NA	NA	NA	NA	NA	NA	NA	NA	NA	NA	NA	Il13ra1	protein_coding
ENSMUSG00000017064	NA	NA	NA	NA	NA	NA	NA	NA	NA	NA	NA	NA	Prl5a1	protein_coding
ENSMUSG00000017119	2988	3001	2711	2536	2338	2505	2501	2580	2671	2294	2446	2461	Nbr1	protein_coding
ENSMUSG00000017132	17570	18861	18261	16260	20479	22933	20944	20825	21682	23231	21213	21535	Cyth1	protein_coding
ENSMUSG00000017144	NA	NA	NA	NA	NA	NA	NA	NA	NA	NA	NA	NA	Rnd3	protein_coding
ENSMUSG00000017146	454	376	375	346	411	431	403	350	373	345	270	253	Brca1	protein_coding
ENSMUSG00000017165	63	41	48	121	21	27	50	21	4	0	3	3	Gast	protein_coding
ENSMUSG00000017167	189	183	73	206	183	175	205	215	149	134	271	228	Cntnap1	protein_coding
ENSMUSG00000017176	833	758	920	1104	981	818	876	844	1231	1119	1143	1013	Nt5c3b	protein_coding
ENSMUSG00000017188	255	300	145	267	331	307	288	321	237	220	257	245	Coa3	protein_coding
ENSMUSG00000017195	36	22	48	36	64	76	58	31	33	22	22	42	Zpbp2	protein_coding
ENSMUSG00000017204	NA	NA	NA	NA	NA	NA	NA	NA	NA	NA	NA	NA	Gsdma	protein_coding
ENSMUSG00000017210	865	800	702	886	977	968	823	939	1341	1320	1053	1101	Med24	protein_coding
ENSMUSG00000017211	NA	NA	NA	NA	NA	NA	NA	NA	NA	NA	NA	NA	Gsdma2	protein_coding
ENSMUSG00000017221	1234	1163	1259	1195	1244	1202	1079	1297	1400	1311	1291	1272	Psmd3	protein_coding
ENSMUSG00000017264	2241	2114	2154	2172	2216	2205	1995	1976	2740	2673	2837	2732	Exosc10	protein_coding
ENSMUSG00000017286	1654	1484	1476	1717	1589	1582	1661	1738	1945	1791	2299	2266	Glod4	protein_coding
ENSMUSG00000017288	1428	1356	1053	1438	1231	1146	1535	1497	2337	2591	3172	2871	Vps53	protein_coding
ENSMUSG00000017291	3715	3627	3037	3537	3901	3739	3490	3477	4174	4195	4320	4381	Taok1	protein_coding
ENSMUSG00000017299	997	884	678	959	894	814	980	904	845	869	907	825	Dnttip1	protein_coding
ENSMUSG00000017300	NA	NA	NA	NA	NA	NA	NA	NA	NA	NA	NA	NA	Tnnc2	protein_coding
ENSMUSG00000017307	1424	1873	1670	1547	1200	1276	1409	1382	1128	1103	834	951	Acot8	protein_coding
ENSMUSG00000017309	NA	NA	NA	NA	NA	NA	NA	NA	NA	NA	NA	NA	Cd300lg	protein_coding
ENSMUSG00000017310	NA	NA	NA	NA	NA	NA	NA	NA	NA	NA	NA	NA	Spint4	protein_coding
ENSMUSG00000017311	NA	NA	NA	NA	NA	NA	NA	NA	NA	NA	NA	NA	Pyy	protein_coding
ENSMUSG00000017314	346	209	121	237	338	347	218	246	360	247	196	200	Mpp2	protein_coding
ENSMUSG00000017316	NA	NA	NA	NA	NA	NA	NA	NA	NA	NA	NA	NA	Ppy	protein_coding
ENSMUSG00000017344	NA	NA	NA	NA	NA	NA	NA	NA	NA	NA	NA	NA	Vtn	protein_coding
ENSMUSG00000017376	5654	5554	5446	5958	4258	4668	5724	5503	4857	5983	7562	6821	Nlk	protein_coding
ENSMUSG00000017386	1190	1034	1125	1128	832	772	685	658	561	742	693	624	Traf4	protein_coding
ENSMUSG00000017390	63	48	121	24	54	55	68	45	12	25	26	23	Aldoc	protein_coding
ENSMUSG00000017400	NA	NA	NA	NA	NA	NA	NA	NA	NA	NA	NA	NA	Stac2	protein_coding
ENSMUSG00000017404	10787	11792	16567	11242	8897	8990	10019	7641	6291	7348	6908	6933	Rpl19	protein_coding
ENSMUSG00000017405	356	332	339	376	259	226	224	168	129	146	134	115	Nek8	protein_coding
ENSMUSG00000017412	40	24	266	121	77	114	78	117	139	91	117	100	Cacnb4	protein_coding
ENSMUSG00000017417	299	259	290	194	232	267	267	338	193	212	271	303	Plxdc1	protein_coding
ENSMUSG00000017418	4280	3994	3643	4180	4025	4277	3701	4806	5187	5657	4180	4646	Arl5b	protein_coding
ENSMUSG00000017421	4444	4607	3981	4641	4491	4585	4282	4288	4871	5037	4411	4818	Zfp207	protein_coding
ENSMUSG00000017428	2959	3338	2941	3015	2873	2813	2833	2888	3869	3500	2875	3112	Psmd11	protein_coding
ENSMUSG00000017446	NA	NA	NA	NA	NA	NA	NA	NA	NA	NA	NA	NA	C1qtnf1	protein_coding
ENSMUSG00000017453	NA	NA	NA	NA	NA	NA	NA	NA	NA	NA	NA	NA	Pipox	protein_coding
ENSMUSG00000017466	390	359	145	595	868	1041	696	760	991	891	274	534	Timp2	protein_coding
ENSMUSG00000017478	3920	4226	4115	3567	3951	3822	3583	3694	3726	3298	3093	2994	Zc3h18	protein_coding
ENSMUSG00000017485	5952	6251	5300	5108	5011	5269	5293	5201	5938	6296	6097	6331	Top2b	protein_coding
ENSMUSG00000017491	174	243	157	224	124	112	174	122	141	147	217	163	Rarb	protein_coding
ENSMUSG00000017493	84	72	73	182	143	161	212	112	62	244	100	185	Igfbp4	protein_coding
ENSMUSG00000017499	197	491	169	146	304	318	255	169	140	100	87	94	Cdc6	protein_coding
ENSMUSG00000017548	3009	2944	2130	2566	2499	2821	2529	2431	2769	2663	2787	2865	Suz12	protein_coding
ENSMUSG00000017550	339	458	230	194	463	524	344	340	385	434	302	307	Atad5	protein_coding
ENSMUSG00000017561	3039	4009	3836	3847	4221	4914	5120	4659	3227	3908	3567	3608	Crlf3	protein_coding
ENSMUSG00000017588	NA	NA	NA	NA	NA	NA	NA	NA	NA	NA	NA	NA	Krt27	protein_coding
ENSMUSG00000017607	NA	NA	NA	NA	NA	NA	NA	NA	NA	NA	NA	NA	Tns4	protein_coding
ENSMUSG00000017615	480	500	750	449	413	468	462	457	353	325	234	279	Tnfaip1	protein_coding
ENSMUSG00000017631	21455	19261	16385	19342	11801	12101	8904	9606	8464	8679	10877	8807	Abr	protein_coding
ENSMUSG00000017639	4253	4281	4211	3404	6056	5454	4992	4997	5101	4896	4605	4270	Rab11fip4	protein_coding
ENSMUSG00000017652	NA	NA	NA	NA	NA	NA	NA	NA	NA	NA	NA	NA	Cd40	protein_coding
ENSMUSG00000017664	588	626	339	673	577	572	475	677	649	623	665	608	Slc35c2	protein_coding
ENSMUSG00000017667	NA	NA	NA	NA	NA	NA	NA	NA	NA	NA	NA	NA	Zfp334	protein_coding
ENSMUSG00000017670	1719	1408	1259	1602	2376	2206	2323	2726	2090	1730	1701	1966	Elmo2	protein_coding
ENSMUSG00000017677	3728	4022	3655	3834	4435	4230	4164	4152	3376	3570	3730	3697	Wsb1	protein_coding
ENSMUSG00000017679	1816	1769	1876	2178	2304	2391	2435	2279	2088	1993	2754	2221	Ttpal	protein_coding
ENSMUSG00000017686	1324	1517	1271	1329	1545	1845	1452	1547	1599	1543	1461	1512	Rhot1	protein_coding
ENSMUSG00000017688	NA	NA	NA	NA	NA	NA	NA	NA	NA	NA	NA	NA	Hnf4g	protein_coding
ENSMUSG00000017692	457	282	823	364	383	346	273	265	196	229	409	262	Rhbdl3	protein_coding
ENSMUSG00000017697	245	217	169	255	451	507	392	402	393	419	419	356	Ada	protein_coding
ENSMUSG00000017707	19006	20034	20210	21392	17820	19898	18985	19280	19965	19805	20344	20124	Serinc3	protein_coding
ENSMUSG00000017713	54	48	145	36	44	66	62	38	54	46	67	61	Tha1	protein_coding
ENSMUSG00000017715	2442	2547	2420	2791	2080	1982	1816	1918	2567	2671	2393	2387	Pgs1	protein_coding
ENSMUSG00000017716	50	85	36	24	45	44	9	15	14	14	7	15	Birc5	protein_coding
ENSMUSG00000017718	834	702	581	673	668	655	708	691	592	537	683	673	Afmid	protein_coding
ENSMUSG00000017720	199	122	218	158	194	205	130	164	179	161	131	134	Trp53tg5	protein_coding
ENSMUSG00000017721	739	752	823	971	846	846	1006	936	1451	1217	1259	1249	Pigt	protein_coding
ENSMUSG00000017723	NA	NA	NA	NA	NA	NA	NA	NA	NA	NA	NA	NA	Wfdc2	protein_coding
ENSMUSG00000017724	109	106	339	200	124	113	139	110	59	47	107	54	Etv4	protein_coding
ENSMUSG00000017733	NA	NA	NA	NA	NA	NA	NA	NA	NA	NA	NA	NA	Eppin	protein_coding
ENSMUSG00000017734	107	143	109	97	223	177	170	204	183	143	146	129	Dbndd2	protein_coding
ENSMUSG00000017737	80	113	169	109	106	127	146	112	169	369	706	208	Mmp9	protein_coding
ENSMUSG00000017740	96	87	24	49	82	92	87	67	59	60	96	58	Slc12a5	protein_coding
ENSMUSG00000017747	101	76	169	200	126	122	78	93	95	72	65	73	Ghdc	protein_coding
ENSMUSG00000017754	371	365	617	473	1264	1010	1151	1218	1793	1038	763	1246	Pltp	protein_coding
ENSMUSG00000017756	10213	9743	9488	9986	7020	7771	10119	8740	11114	11852	13060	12922	Slc12a7	protein_coding
ENSMUSG00000017760	1770	1567	1900	2002	2485	2267	2362	2419	3748	2718	2839	3251	Ctsa	protein_coding
ENSMUSG00000017764	195	169	109	218	203	172	205	190	238	226	267	257	Zswim1	protein_coding
ENSMUSG00000017765	622	567	387	522	849	763	562	590	729	653	449	567	Slc12a4	protein_coding
ENSMUSG00000017767	67	28	24	36	50	41	40	51	51	64	65	78	Spata25	protein_coding
ENSMUSG00000017774	1367	1267	920	1226	1080	955	1096	1015	1034	748	803	864	Myo1c	protein_coding
ENSMUSG00000017776	2771	2599	2868	2621	2552	2463	2554	2554	2793	2737	2667	2718	Crk	protein_coding
ENSMUSG00000017778	999	889	1283	886	964	996	974	908	717	807	746	795	Cox7c	protein_coding
ENSMUSG00000017781	4576	4572	4260	4617	4422	4401	4599	4415	4958	4440	4364	4748	Pitpna	protein_coding
ENSMUSG00000017801	746	665	678	667	767	728	782	711	751	645	621	680	Mlx	protein_coding
ENSMUSG00000017802	3009	3072	2759	2318	3084	3355	2622	2823	3719	3480	2622	2890	Retreg3	protein_coding
ENSMUSG00000017817	94	246	218	36	118	72	38	105	30	27	13	12	Jph2	protein_coding
ENSMUSG00000017830	287	211	266	279	251	253	333	253	289	303	269	308	Dhx58	protein_coding
ENSMUSG00000017831	5962	5997	6148	5988	5953	6276	6245	6717	7354	7805	7507	7139	Rab5a	protein_coding
ENSMUSG00000017832	27	54	24	12	33	45	30	38	13	10	13	10	Hspb9	protein_coding
ENSMUSG00000017837	523	526	303	406	464	424	416	371	430	405	410	371	Nkiras2	protein_coding
ENSMUSG00000017843	10517	10500	8967	10229	12991	13777	13457	13649	15157	14114	13101	13928	Ppp2r5c	protein_coding
ENSMUSG00000017858	540	571	363	716	509	499	497	629	509	553	710	583	Ift52	protein_coding
ENSMUSG00000017861	176	161	97	273	189	195	109	117	143	166	119	106	Mybl2	protein_coding
ENSMUSG00000017868	NA	NA	NA	NA	NA	NA	NA	NA	NA	NA	NA	NA	Sgk2	protein_coding
ENSMUSG00000017897	3346	3435	2493	3822	596	661	1124	964	2165	3434	6208	3754	Eya2	protein_coding
ENSMUSG00000017922	NA	NA	NA	NA	NA	NA	NA	NA	NA	NA	NA	NA	Prl3c1	protein_coding
ENSMUSG00000017929	7453	6265	4115	5685	3937	3684	3630	3514	4927	4252	4043	4487	B4galt5	protein_coding
ENSMUSG00000017943	NA	NA	NA	NA	NA	NA	NA	NA	NA	NA	NA	NA	Gdap1l1	protein_coding
ENSMUSG00000017950	NA	NA	NA	NA	NA	NA	NA	NA	NA	NA	NA	NA	Hnf4a	protein_coding
ENSMUSG00000017969	NA	NA	NA	NA	NA	NA	NA	NA	NA	NA	NA	NA	Ptgis	protein_coding
ENSMUSG00000017978	54	54	73	42	12	11	10	5	13	19	10	16	Cadps2	protein_coding
ENSMUSG00000017999	1807	1860	1960	1583	1654	1640	1719	1813	1785	1662	1561	1615	Ddx27	protein_coding
ENSMUSG00000018001	3799	2757	2287	3373	1314	1295	1445	1117	1405	2074	1548	1703	Cyth3	protein_coding
ENSMUSG00000018008	9269	8755	8108	7978	7789	7462	6730	7290	8657	7138	7237	7926	Cyth4	protein_coding
ENSMUSG00000018012	8	33	24	24	184	148	127	102	124	62	37	77	Rac3	protein_coding
ENSMUSG00000018040	1254	1334	980	1207	1292	1268	1250	1131	1224	1152	1243	1274	Rrp7a	protein_coding
ENSMUSG00000018042	1378	1430	1706	1353	1890	1742	1682	1785	2151	2193	1833	1882	Cyb5r3	protein_coding
ENSMUSG00000018068	823	713	569	686	691	866	753	862	738	719	950	802	Ints2	protein_coding
ENSMUSG00000018076	16173	16912	14764	15841	15017	15171	14183	13802	17160	18812	17391	16681	Med13l	protein_coding
ENSMUSG00000018102	978	956	932	813	1340	1151	775	742	550	536	371	409	Hist1h2bc	protein_coding
ENSMUSG00000018126	NA	NA	NA	NA	NA	NA	NA	NA	NA	NA	NA	NA	Baiap2l2	protein_coding
ENSMUSG00000018143	4674	4576	4308	4629	4300	4140	4443	4587	3839	4435	4973	4091	Mafk	protein_coding
ENSMUSG00000018160	3493	3627	3401	2985	3607	3407	3386	3342	4101	3777	3598	3610	Med1	protein_coding
ENSMUSG00000018166	86	65	24	61	151	106	32	62	153	153	113	76	Erbb3	protein_coding
ENSMUSG00000018167	507	463	387	443	697	616	463	585	654	543	530	576	Stard3	protein_coding
ENSMUSG00000018168	16958	17709	15599	17243	17320	17174	16064	17256	20062	17889	17795	18946	Ikzf3	protein_coding
ENSMUSG00000018169	2061	2045	2130	2208	2401	2279	1942	2238	2289	2096	2195	2253	Mfng	protein_coding
ENSMUSG00000018171	4791	4754	6813	6097	3924	4229	4188	4471	2550	2798	2920	2927	Vmp1	protein_coding
ENSMUSG00000018189	861	791	1295	692	805	750	854	871	608	640	635	698	Uchl5	protein_coding
ENSMUSG00000018196	256	287	194	352	302	302	440	439	367	372	324	366	Glrx2	protein_coding
ENSMUSG00000018199	373	306	266	376	287	398	398	446	287	294	325	292	Trove2	protein_coding
ENSMUSG00000018209	17434	18520	18176	16241	20764	22318	22380	21193	17142	18310	19127	17547	Stk4	protein_coding
ENSMUSG00000018211	NA	NA	NA	NA	NA	NA	NA	NA	NA	NA	NA	NA	Wfdc15b	protein_coding
ENSMUSG00000018217	NA	NA	NA	NA	NA	NA	NA	NA	NA	NA	NA	NA	Pmp22	protein_coding
ENSMUSG00000018238	NA	NA	NA	NA	NA	NA	NA	NA	NA	NA	NA	NA	Gdf9	protein_coding
ENSMUSG00000018239	295	256	315	243	366	306	332	353	423	414	399	367	Zcchc10	protein_coding
ENSMUSG00000018259	NA	NA	NA	NA	NA	NA	NA	NA	NA	NA	NA	NA	Prl8a2	protein_coding
ENSMUSG00000018263	NA	NA	NA	NA	NA	NA	NA	NA	NA	NA	NA	NA	Tbx5	protein_coding
ENSMUSG00000018286	790	910	1307	934	969	808	822	810	931	818	846	920	Psmb6	protein_coding
ENSMUSG00000018287	501	580	605	461	483	404	452	383	294	265	296	311	Spag7	protein_coding
ENSMUSG00000018293	14443	14065	16676	15362	12726	11545	12269	11076	9977	8646	8678	9085	Pfn1	protein_coding
ENSMUSG00000018322	3168	3255	2251	3118	2956	3046	2486	2750	3630	3560	2829	2989	Tomm34	protein_coding
ENSMUSG00000018326	3881	3635	3751	3422	4074	4197	3960	4195	3937	3673	3540	3482	Ywhab	protein_coding
ENSMUSG00000018334	5359	5532	5494	4490	3147	3202	3283	3208	5338	7388	10019	7866	Ksr1	protein_coding
ENSMUSG00000018339	276	185	133	243	209	209	260	176	181	253	372	236	Gpx3	protein_coding
ENSMUSG00000018340	16531	16747	16628	17734	19176	19488	17310	18458	21058	17815	14824	18230	Anxa6	protein_coding
ENSMUSG00000018341	6063	6999	6958	6540	11679	11853	13827	14227	8309	7566	8154	7894	Il12rb2	protein_coding
ENSMUSG00000018347	524	582	702	692	810	714	881	927	712	705	657	689	Zkscan6	protein_coding
ENSMUSG00000018362	1066	904	738	752	837	741	637	557	367	424	321	398	Kpna2	protein_coding
ENSMUSG00000018363	2789	2590	2650	3082	2726	3005	2743	3040	4191	4761	4853	4481	Smurf2	protein_coding
ENSMUSG00000018372	433	363	363	461	418	418	459	508	419	430	560	462	Cep95	protein_coding
ENSMUSG00000018377	528	504	460	631	645	536	570	599	588	460	468	460	Vezf1	protein_coding
ENSMUSG00000018378	44	33	48	12	32	31	15	12	22	24	27	27	Cuedc1	protein_coding
ENSMUSG00000018379	253	278	363	328	177	139	186	125	515	426	547	566	Srsf1	protein_coding
ENSMUSG00000018381	538	521	460	473	689	661	525	528	742	982	1504	1028	Abi3	protein_coding
ENSMUSG00000018387	NA	NA	NA	NA	NA	NA	NA	NA	NA	NA	NA	NA	Shroom1	protein_coding
ENSMUSG00000018395	226	250	424	267	101	79	86	123	90	97	102	90	Kif3a	protein_coding
ENSMUSG00000018398	281	196	169	279	565	561	534	793	751	519	507	616	Sept8	protein_coding
ENSMUSG00000018401	1030	1015	799	777	1140	1085	1157	1148	1163	1186	1418	1338	Mtmr4	protein_coding
ENSMUSG00000018405	704	826	653	771	851	778	832	747	542	460	534	500	Mrm1	protein_coding
ENSMUSG00000018411	247	137	399	212	158	143	152	78	98	60	135	78	Mapt	protein_coding
ENSMUSG00000018412	12908	13068	10444	15520	10875	12058	11501	12387	14248	15036	16436	15546	Kansl1	protein_coding
ENSMUSG00000018415	846	867	1138	777	779	795	736	751	700	707	737	738	Gid4	protein_coding
ENSMUSG00000018417	36	96	73	12	30	13	9	9	0	7	9	4	Myo1b	protein_coding
ENSMUSG00000018425	2291	2445	2674	2712	2894	3160	2951	2903	3606	3287	2789	3401	Dhx40	protein_coding
ENSMUSG00000018427	433	524	218	413	424	591	744	483	692	884	897	585	Ypel2	protein_coding
ENSMUSG00000018428	184	267	206	152	86	86	66	53	35	64	50	52	Akap1	protein_coding
ENSMUSG00000018433	854	1089	847	874	844	864	893	849	1202	1195	1038	1024	Nol11	protein_coding
ENSMUSG00000018442	582	582	532	625	604	615	584	643	687	613	532	655	Derl2	protein_coding
ENSMUSG00000018446	540	704	581	485	672	612	642	636	503	561	486	497	C1qbp	protein_coding
ENSMUSG00000018449	360	398	290	279	447	424	392	444	168	197	169	188	Rpain	protein_coding
ENSMUSG00000018451	184	159	97	194	304	265	214	308	182	127	76	157	6330403K07Rik	lincRNA
ENSMUSG00000018459	NA	NA	NA	NA	NA	NA	NA	NA	NA	NA	NA	NA	Slc13a3	protein_coding
ENSMUSG00000018470	NA	NA	NA	NA	NA	NA	NA	NA	NA	NA	NA	NA	Kcnab3	protein_coding
ENSMUSG00000018474	9642	10645	9004	8057	9319	8035	8228	8258	7535	7629	8081	7587	Chd3	protein_coding
ENSMUSG00000018476	7581	8070	4260	5151	8069	7190	5446	4867	3758	3633	3486	3653	Kdm6b	protein_coding
ENSMUSG00000018479	NA	NA	NA	NA	NA	NA	NA	NA	NA	NA	NA	NA	1700125H20Rik	protein_coding
ENSMUSG00000018481	3214	3083	3401	3464	3587	4021	3025	3480	4661	4436	3971	4068	Appbp2	protein_coding
ENSMUSG00000018486	NA	NA	NA	NA	NA	NA	NA	NA	NA	NA	NA	NA	Wnt9b	protein_coding
ENSMUSG00000018500	90	98	97	133	140	118	118	156	70	74	56	65	Adora2b	protein_coding
ENSMUSG00000018501	13735	13983	9899	13347	10546	10896	10159	10775	11865	12785	12946	12776	Ncor1	protein_coding
ENSMUSG00000018507	3868	3837	2590	3300	2701	2864	2404	2620	1898	1814	1504	1714	Trpv2	protein_coding
ENSMUSG00000018509	101	96	133	121	182	149	174	209	128	138	124	163	Cenpv	protein_coding
ENSMUSG00000018537	348	445	242	285	276	226	218	211	197	179	179	209	Pcgf2	protein_coding
ENSMUSG00000018541	2012	2188	1234	1759	2234	2214	1902	1939	2322	2113	2066	2189	Cwc25	protein_coding
ENSMUSG00000018543	101	89	109	97	64	91	60	46	26	21	31	30	1700001P01Rik	protein_coding
ENSMUSG00000018547	2699	2668	2602	2469	2353	2284	2088	2358	2454	2263	2780	2445	Pip4k2b	protein_coding
ENSMUSG00000018548	356	389	617	394	711	692	611	621	996	851	975	1048	Trim37	protein_coding
ENSMUSG00000018554	NA	NA	NA	NA	NA	NA	NA	NA	NA	NA	NA	NA	Ybx2	protein_coding
ENSMUSG00000018559	1169	1443	1138	1298	1453	1515	1352	1310	1254	1062	1178	1159	Ctdnep1	protein_coding
ENSMUSG00000018565	1238	1580	1222	1389	1731	1800	1369	1473	1367	1188	1099	1136	Elp5	protein_coding
ENSMUSG00000018566	NA	NA	NA	NA	NA	NA	NA	NA	NA	NA	NA	NA	Slc2a4	protein_coding
ENSMUSG00000018567	2136	2195	2348	2378	2301	2032	1982	2144	1654	1520	1506	1552	Gabarap	protein_coding
ENSMUSG00000018569	NA	NA	NA	NA	NA	NA	NA	NA	NA	NA	NA	NA	Cldn7	protein_coding
ENSMUSG00000018570	59	48	48	0	74	63	77	60	10	6	14	8	2810408A11Rik	protein_coding
ENSMUSG00000018572	871	730	411	655	997	832	840	843	781	684	637	690	Phf23	protein_coding
ENSMUSG00000018574	1179	950	956	995	1238	1118	1082	1191	997	1070	1095	1010	Acadvl	protein_coding
ENSMUSG00000018581	212	150	218	273	291	255	227	330	376	330	421	457	Dnah11	protein_coding
ENSMUSG00000018583	10590	10050	10020	11564	9997	10543	9154	9331	8567	10086	9020	8559	G3bp1	protein_coding
ENSMUSG00000018585	655	569	702	692	974	867	850	904	1053	862	731	750	Atox1	protein_coding
ENSMUSG00000018589	NA	NA	NA	NA	NA	NA	NA	NA	NA	NA	NA	NA	Glra2	protein_coding
ENSMUSG00000018593	117	96	36	133	20	4	0	18	4	2	7	4	Sparc	protein_coding
ENSMUSG00000018595	57	67	61	49	71	72	68	81	147	135	170	186	Glra4	protein_coding
ENSMUSG00000018599	293	302	242	194	391	378	311	370	338	310	306	326	Mief2	protein_coding
ENSMUSG00000018604	NA	NA	NA	NA	NA	NA	NA	NA	NA	NA	NA	NA	Tbx3	protein_coding
ENSMUSG00000018620	NA	NA	NA	NA	NA	NA	NA	NA	NA	NA	NA	NA	Mmp20	protein_coding
ENSMUSG00000018623	NA	NA	NA	NA	NA	NA	NA	NA	NA	NA	NA	NA	Mmp7	protein_coding
ENSMUSG00000018634	NA	NA	NA	NA	NA	NA	NA	NA	NA	NA	NA	NA	Crhr1	protein_coding
ENSMUSG00000018648	813	1000	484	746	629	506	457	574	178	250	93	152	Dusp14	protein_coding
ENSMUSG00000018651	276	239	73	158	157	186	174	178	159	245	253	259	Tada2a	protein_coding
ENSMUSG00000018654	34491	30731	28257	33957	29063	28023	34862	34041	41660	49138	63755	54833	Ikzf1	protein_coding
ENSMUSG00000018656	NA	NA	NA	NA	NA	NA	NA	NA	NA	NA	NA	NA	Tcaf3	protein_coding
ENSMUSG00000018659	406	411	315	249	426	403	350	294	285	316	323	305	Pnpo	protein_coding
ENSMUSG00000018661	1795	2082	2251	1796	2300	2155	1837	2085	2122	1978	1976	1890	Cog1	protein_coding
ENSMUSG00000018666	1187	1065	1017	1165	1024	740	835	826	715	619	646	741	Cbx1	protein_coding
ENSMUSG00000018669	766	656	920	922	1281	1008	905	975	873	802	824	839	Cdk5rap3	protein_coding
ENSMUSG00000018672	NA	NA	NA	NA	NA	NA	NA	NA	NA	NA	NA	NA	Copz2	protein_coding
ENSMUSG00000018677	402	428	278	461	474	430	385	425	519	472	523	505	Slc25a39	protein_coding
ENSMUSG00000018678	2096	2182	2009	1741	2199	1902	1679	1913	1854	1753	1368	1513	Sp2	protein_coding
ENSMUSG00000018697	1782	2064	1186	1917	2086	1979	2225	2258	2815	2859	2872	2762	Aatf	protein_coding
ENSMUSG00000018698	NA	NA	NA	NA	NA	NA	NA	NA	NA	NA	NA	NA	Lhx1	protein_coding
ENSMUSG00000018707	17863	19476	15805	16612	16518	16546	14679	15540	14693	14309	13912	13969	Dync1h1	protein_coding
ENSMUSG00000018727	46	72	36	12	50	53	19	28	86	88	137	150	Cpsf4l	protein_coding
ENSMUSG00000018733	230	261	242	243	307	299	311	331	178	215	227	209	Pex12	protein_coding
ENSMUSG00000018736	3903	4081	3219	4435	3691	3923	3409	3746	4255	4479	4277	4334	Ndel1	protein_coding
ENSMUSG00000018740	65	70	73	24	101	65	34	54	77	60	69	61	Slc25a35	protein_coding
ENSMUSG00000018750	2412	2510	2372	2257	2471	2293	2325	2314	2515	2547	3049	2706	Zbtb4	protein_coding
ENSMUSG00000018752	65	33	24	97	49	37	49	39	11	14	10	13	Tnfsfm13	protein_coding
ENSMUSG00000018761	593	665	762	667	654	573	584	487	560	476	529	495	Mpdu1	protein_coding
ENSMUSG00000018765	2012	1712	1622	1729	2026	1837	1520	1614	1530	1219	1186	1354	Fxr2	protein_coding
ENSMUSG00000018770	1286	1391	1428	1238	1221	1009	1099	1193	933	945	1084	1066	Atp5g3	protein_coding
ENSMUSG00000018774	170	169	145	182	145	145	120	95	60	59	59	47	Cd68	protein_coding
ENSMUSG00000018776	NA	NA	NA	NA	NA	NA	NA	NA	NA	NA	NA	NA	Slc35g3	protein_coding
ENSMUSG00000018796	861	1026	1017	934	1204	1445	1231	1240	2040	2372	1670	1636	Acsl1	protein_coding
ENSMUSG00000018800	111	96	218	158	48	57	71	66	59	122	186	124	Abca5	protein_coding
[truncated: 50,637 more rows]

## Sheet: TABLE S9_DE ANALYSES STATISTICS
Condition	Tested Genes	Significantly Expressed Genes	Up Regulated Genes	Down Regulated Genes
Group1vsGroup3	17300	1193	1022	171
Group2vsGroup1	17300	643	127	516
Group2vsGroup3	17300	439	351	88
